# Supplementary material for: Designing receptor agonists with enhanced pharmacokinetics by grafting macrocyclic peptides into fragment crystallizable regions
Source: Nat Biomed Eng. 2022 Nov 7;7(2):164–76. doi: 10.1038/s41551-022-00955-6 (PMC9991925; doi:10.1038/s41551-022-00955-6)
Supplement: Supplementary file 8 — Source data for Supplementary Fig. 3. [file 41551_2022_955_MOESM8_ESM.xlsx]

## Sheet: Extended Fig. 3f
		phospho-Met (%)					phospho-Met (%)
Fc(aMD4ds)T1	nM	average	sem		Fc(aMD4)T1	nM	average	sem
	4.11523	0.233072	1.25607			4.11523	0.0746342	1.10989
	12.3457	5.49681	2.74259			12.3457	3.10947	1.80802
	37.037	19.1462	5.91175			37.037	11.6537	4.26124
	111.111	40.3266	4.2832			111.111	27.7369	5.16936
	333.333	58.0643	3.4075			333.333	42.715	2.84232
	1000	64.728	2.56202			1000	43.2538	1.34743
		phospho-Met (%)					phospho-Met (%)
Fc(aMD4ds)B2	nM	average	sem		Fc(aMD4)B2	nM	average	sem
	4.11523	0.430763	0.779098			4.11523	-0.226057	0.911718
	12.3457	5.89861	2.97694			12.3457	4.81209	2.47692
	37.037	19.0341	6.5518			37.037	16.0287	6.06521
	111.111	36.1686	6.32406			111.111	33.7486	7.21398
	333.333	49.0638	3.92851			333.333	44.7233	5.67536
	1000	46.8208	1.66051			1000	42.9373	4.30469
		phospho-Met (%)					phospho-Met (%)
Fc(aMD4ds)B3	nM	average	sem		Fc(aMD4)B3	nM	average	sem
	0.45679	9.71545	0.459345			0.45679	7.04932	0.739867
	1.37037	28.6287	1.9342			1.37037	19.8018	0.953971
	4.11111	57.0968	1.48564			4.11111	40.2141	0.75367
	12.3333	84.1646	0.807299			12.3333	62.7094	0.371714
	37	93.5774	1.66792			37	74.7733	0.438215
	111	92.1156	1.4366			111	70.4498	1.07591
	333	83.4959	2.72651			333	53.9444	2.52586
