# Supplementary material for: Designing receptor agonists with enhanced pharmacokinetics by grafting macrocyclic peptides into fragment crystallizable regions
Source: Nat Biomed Eng. 2022 Nov 7;7(2):164–76. doi: 10.1038/s41551-022-00955-6 (PMC9991925; doi:10.1038/s41551-022-00955-6)
Supplement: Supplementary file 9 — Source data for Supplementary Fig. 6. [file 41551_2022_955_MOESM9_ESM.xlsx]

## Sheet: Extended Fig. 6
		Serum conc [M]								Serum conc [M]
Fc(aMD4)B3, 5 mg/kg, iv	Time (h)	mouse1	mouse2	mouse3	average	sem		Fc(aMD4)B3, 5 mg/kg, sc	Time (h)	mouse4	mouse5	mouse6	average	sem
	1	4.61644e-07	5.12792e-07	4.81349e-07	1.41753e-07	1.48948e-08			1	5.90613e-08	4.56928e-08	7.20201e-08	5.89247e-08	7.60055e-09
	96	7.81108e-08	5.09577e-08	4.19328e-08	2.72497e-08	1.08723e-08			96	4.20102e-08	4.01998e-08	4.56273e-08	4.26124e-08	1.59552e-09
	192	1.74984e-08	1.9616e-08	1.87586e-08	1.23743e-08	6.14993e-10			192	2.44827e-08	2.48774e-08	2.20069e-08	2.3789e-08	8.98341e-10
	288	6.51074e-09	5.86105e-09	6.00092e-09	6.12424e-09	1.97433e-10			288	1.22055e-08	7.26179e-09	6.84126e-09	8.76952e-09	1.72233e-09
