# Supplementary material for: Designing receptor agonists with enhanced pharmacokinetics by grafting macrocyclic peptides into fragment crystallizable regions
Source: Nat Biomed Eng. 2022 Nov 7;7(2):164–76. doi: 10.1038/s41551-022-00955-6 (PMC9991925; doi:10.1038/s41551-022-00955-6)
Supplement: Source Data For Fig. 1 — Source data. [file 41551_2022_955_MOESM10_ESM.xlsx]

## Sheet: Fig. 1b
		phospho-Met (%)
aMD4-dimer peptide	nM	average	sem
	0.152263	6.369	0.00603331
	0.45679	11.4154	0.0166496
	1.37037	27.0812	0.0254895
	4.11111	44.5346	0.0413314
	12.3333	63.0455	0.0319294
	37	81.3528	0.0623615
	111	101.257	0.0107098
	333	91.5298	0.00533252
	1000	82.3503	0.0135832
		phospho-Met (%)					phospho-Met (%)					phospho-Met (%)
Fc(aMD4)T1	nM	average	sem		Fc(aMD4)M2	nM	average	sem		Fc(aMD4)B1	nM	average	sem
	4.11523	-0.581809	0.644039			4.11523	-0.971908	0.938114			4.11523	2.27317	1.71956
	12.3457	4.2218	1.62166			12.3457	1.54868	2.66824			12.3457	10.9545	2.81582
	37.037	10.1456	1.28715			37.037	10.8198	2.48037			37.037	27.9597	4.37479
	111.111	24.5861	2.66755			111.111	27.1849	1.50734			111.111	43.138	4.61394
	333.333	38.5153	5.05432			333.333	51.7277	3.43231			333.333	56.8895	4.94519
	1000	43.3841	3.67505			1000	70.7188	8.16308			1000	52.2659	5.02484
	3000	36.6976	3.77425			3000	67.9542	7.16303			3000	36.8127	4.23435
		phospho-Met (%)					phospho-Met (%)					phospho-Met (%)
Fc(aMD4)T2	nM	average	sem		Fc(aMD4)M3	nM	average	sem		Fc(aMD4)B2	nM	average	sem
	4.11523	-0.189685	0.715038			4.11523	-1.87804	1.62741			4.11523	0.208021	1.37542
	12.3457	0.339207	2.34884			12.3457	-0.413539	2.55641			12.3457	4.31177	3.21543
	37.037	1.81463	1.76883			37.037	1.72353	2.14481			37.037	9.16172	2.28081
	111.111	5.13561	1.70825			111.111	4.17932	2.43563			111.111	21.8103	1.58132
	333.333	14.648	0.833488			333.333	11.2443	1.7124			333.333	33.4814	1.11909
	1000	29.2711	2.54603			1000	18.453	1.7928			1000	40.8689	1.79857
	3000	36.2861	3.13727			3000	18.9369	1.33047			3000	29.3045	2.52161
		phospho-Met (%)										phospho-Met (%)
Fc(aMD4)T3	nM	average	sem							Fc(aMD4)B3	nM	average	sem
	4.11523	-1.71591	0.608164								0.45679	7.04932	0.739867
	12.3457	-0.0413939	1.7861								1.37037	19.8018	0.953971
	37.037	1.56902	1.38414								4.11111	40.2141	0.75367
	111.111	3.75561	1.56692								12.3333	62.7094	0.371714
	333.333	7.36253	1.62958								37	74.7733	0.438215
	1000	14.5651	1.38985								111	70.4498	1.07591
	3000	18.9384	1.56392								333	53.9444	2.52586

## Sheet: Fig. 1c
		phospho-Met (%)
aMD5-dimer peptide	nM	average	sem
	0.508053	1.78673	0.74331
	1.52416	12.7033	0.713861
	4.57247	37.4246	2.85875
	13.7174	58.483	0.590584
	41.1523	81.8575	0.614897
	123.457	104.983	4.15633
	370.37	95.6556	0.8003
	1111.11	75.6046	0.137062
		phospho-Met (%)					phospho-Met (%)					phospho-Met (%)
Fc(aMD5)T1	nM	average	sem		Fc(aMD5)M2	nM	average	sem		Fc(aMD5)B1	nM	average	sem
	4.11523	-0.0181115	0.173597			4.11523	-0.518581	0.464971			0.457247	1.09054	0.143933
	12.3457	0.137142	0.227062			12.3457	-0.290029	0.385167			1.37174	8.53009	0.362763
	37.037	0.591251	0.0862023			37.037	0.216591	0.109467			4.11523	15.3846	1.74333
	111.111	0.999102	0.188633			111.111	0.0412812	0.348345			12.3457	33.1468	2.39944
	333.333	2.0766	0.569176			333.333	0.157337	0.41337			37.037	55.7382	2.61124
	1000	3.89946	0.704682			1000	0.473844	0.336672			111.111	68.4596	4.03347
	3000	6.58686	1.37407			3000	0.824882	0.270762			333.333	76.2156	1.40685
											1000	60.1611	0.216295
		phospho-Met (%)					phospho-Met (%)
Fc(aMD5)T2	nM	average	sem		Fc(aMD5)M3	nM	average	sem				phospho-Met (%)
	4.11523	-0.297062	0.369779			4.11523	-0.460302	0.408318		Fc(aMD5)B2	nM	average	sem
	12.3457	-0.125165	0.361498			12.3457	-0.023646	0.248336			4.11523	2.64636	0.523318
	37.037	0.180905	0.171333			37.037	0.536369	0.109297			12.3457	12.5402	1.20825
	111.111	0.181192	0.269457			111.111	2.28393	0.818577			37.037	29.329	3.39702
	333.333	0.535981	0.228298			333.333	8.17076	2.48559			111.111	50.2284	4.09058
	1000	0.8903	0.238089			1000	20.9536	4.26903			333.333	65.6892	5.73724
	3000	1.77351	0.169552			3000	32.6919	5.13335			1000	71.987	3.85535
											3000	68.6634	3.1594
		phospho-Met (%)
Fc(aMD5)T3	nM	average	sem									phospho-Met (%)
	4.11523	-0.466319	0.394596							Fc(aMD5)B3	nM	average	sem
	12.3457	-0.14495	0.270832								0.45679	0.206646	0.203841
	37.037	-0.0847563	0.299404								1.37037	4.88892	0.973222
	111.111	0.186917	0.329778								4.11111	16.5446	1.58808
	333.333	0.751673	0.287967								12.3333	29.559	1.06896
	1000	1.48827	0.21787								37	39.5827	1.32888
	3000	1.8776	0.222866								111	37.4398	1.70906
											333	26.9953	0.937736
