# Supplementary material for: Designing receptor agonists with enhanced pharmacokinetics by grafting macrocyclic peptides into fragment crystallizable regions
Source: Nat Biomed Eng. 2022 Nov 7;7(2):164–76. doi: 10.1038/s41551-022-00955-6 (PMC9991925; doi:10.1038/s41551-022-00955-6)
Supplement: Source Data For Fig. 2 — Source data. [file 41551_2022_955_MOESM11_ESM.xlsx]

## Sheet: Fig. 2a
		phospho-Met (%)					phospho-Met (%)					phospho-Met (%)
HGF	nM	average	sem		Fc(aMD4)B3	nM	average	sem		Fc(aMD4ds)B3	nM	average	sem
	0.0137037	11.3884	0.612479			0.45679	7.04932	0.739867			0.45679	9.71545	0.459345
	0.0411111	20.0366	0.323533			1.37037	19.8018	0.953971			1.37037	28.6287	1.9342
	0.123333	35.576	0.484534			4.11111	40.2141	0.75367			4.11111	57.0968	1.48564
	0.37	68.8823	1.08367			12.3333	62.7094	0.371714			12.3333	84.1646	0.807299
	1.11	100	0.719948			37	74.7733	0.438215			37	93.5774	1.66792
	3.33	98.0282	5.50035			111	70.4498	1.07591			111	92.1156	1.4366
						333	53.9444	2.52586			333	83.4959	2.72651

## Sheet: Fig. 2e
rownames	log2(HGF/None)	log2(FcaMD4B3/None)
rna-NR_046018.2	0.681644	0.589315
rna-NR_024540.1	0.359715	0.309207
rna-NR_106918.1	0.0966811	0.811707
rna-MIR6859-1	-0.903319	1.00435
rna-MIR6859-1-2	-0.318356	0.32628
rna-XR_001737835.1	0.681644	0.589315
rna-NR_036051.1	0.681644	0.589315
rna-MIR1302-2	0.681644	0.589315
rna-NR_026818.1	0.681644	0.589315
rna-NM_001005484.1	0.681644	0.589315
rna-XR_001737582.2	-0.903319	-0.995648
rna-XR_001737580.2	-1.31836	-1.41069
rna-XR_001737578.2	-1.31836	-1.41069
rna-XR_001737583.2	-0.903319	-0.995648
rna-XR_001737581.2	-0.903319	-0.995648
rna-XR_001737584.2	-0.903319	-0.995648
rna-XR_001737579.2	0.681644	0.589315
rna-XR_002958515.1	0.681644	0.589315
rna-XR_002958516.1	0.681644	0.589315
rna-XR_002958517.1	0.681644	0.589315
rna-XR_002958518.1	0.681644	0.589315
rna-XR_002958514.1	0.681644	0.589315
rna-XR_002958519.1	0.681644	0.589315
rna-XR_002958520.1	0.681644	0.589315
gene-SEPTIN14P18	0.681644	0.589315
gene-CICP27	0.681644	0.589315
rna-NR_039983.2	-1.98132	-0.658613
rna-NR_148357.1	-0.318356	-0.410685
rna-XR_001737556.1	-0.0229006	0.396669
rna-NR_107062.1	-1.12571	-0.21804
rna-MIR6859-2	-1.31836	0.174277
rna-MIR6859-2-2	-0.903319	0.00435202
rna-XR_001737606.1	0.681644	0.589315
gene-RPL23AP21	0.681644	0.589315
gene-RPL23AP24	0.681644	0.589315
rna-XR_002958505.1	0.681644	0.589315
rna-XR_002958506.1	0.681644	0.589315
rna-XR_002958503.1	0.681644	0.589315
rna-XR_002958508.1	0.681644	0.589315
rna-XR_002958504.1	0.681644	0.589315
rna-XR_002958509.1	0.681644	0.589315
rna-XR_002958507.1	0.681644	0.589315
rna-XR_002958510.1	0.681644	0.589315
rna-XM_024451963.1	0.681644	0.589315
rna-XM_024451962.1	0.681644	0.589315
gene-WBP1LP7	0.681644	0.589315
rna-NM_001005221.2	0.681644	0.589315
gene-SEPTIN14P13	0.681644	0.589315
gene-CICP7	0.681644	0.589315
rna-NR_028322.1	-2.31836	-2.41069
rna-XM_011542538.1	0.681644	0.589315
rna-NR_125957.1	0.681644	0.589315
rna-NR_162149.1	0.681644	0.589315
rna-MIR12136	0.681644	0.589315
gene-WBP1LP6	0.681644	0.589315
rna-XM_017002409.2	-0.318356	-0.410685
rna-XM_024449992.1	-0.318356	-0.410685
rna-XM_017002411.1	0.681644	0.589315
rna-XM_017002410.1	0.681644	0.589315
rna-XM_017002408.1	0.681644	0.589315
rna-XM_024449987.1	0.681644	0.589315
rna-XM_024449993.1	0.681644	0.589315
rna-NM_001005277.1	0.681644	0.589315
gene-SEPTIN14P14	-1.90332	-1.99565
gene-CICP3	0.681644	0.589315
rna-NR_028327.1	-0.603759	-1.23666
rna-XR_001737557.1	-0.269447	-1.6837
rna-XM_017003008.1	-0.211441	-1.52616
rna-XR_001737585.1	-0.144327	-1.11113
rna-XR_001737586.1	-0.144327	-1.11113
rna-XR_001737587.1	-2.48828	-0.58061
rna-NR_033908.1	-0.365662	-1.04295
rna-XR_946806.3	-0.903319	-0.995648
rna-XR_002958525.1	-0.903319	-0.995648
rna-XR_002958522.1	-1.64028	-1.73261
rna-XR_002958523.1	-1.31836	-1.41069
rna-XR_002958524.1	-1.31836	-0.410685
rna-NR_103536.1	0.681644	0.589315
rna-NR_024321.1	-0.244356	-0.336685
rna-NR_047519.1	-1.72394	-1.4617
rna-NR_047521.1	-1.73852	-1.47494
rna-NR_047523.1	-1.75553	-1.4752
rna-NR_047524.1	-1.73387	-1.48597
rna-NR_047526.1	-1.02572	-0.814264
rna-NR_047525.1	-1.74322	-1.48978
rna-XR_001737608.2	0.681644	0.589315
rna-XR_001737607.2	0.681644	0.589315
rna-NR_027055.1	0.681644	0.589315
gene-TUBB8P11	0.681644	0.589315
rna-XR_002958526.1	0.681644	0.589315
rna-NR_122045.1	0.681644	0.589315
rna-NR_026874.2	0.681644	0.589315
rna-XM_017003065.1	0.681644	0.589315
rna-NM_152486.3	-0.903319	0.00435202
rna-NM_015658.4	0.120767	0.188777
rna-XR_001737138.1	0.310806	-0.147651
rna-XR_426605.3	0.310806	-0.147651
rna-XR_426604.3	0.310806	-0.147651
rna-XM_006710600.3	0.310806	-0.147651
rna-XM_006710601.3	0.392137	-0.11523
rna-NM_198317.3	0.319073	-0.154346
rna-XR_001737478.1	0.210338	-0.25396
rna-XM_011542248.2	0.266606	-0.17622
rna-XM_017002475.1	0.28798	-0.154847
rna-XM_017002474.1	0.266606	-0.17622
rna-XM_017002476.1	0.3255	-0.0887574
rna-XM_017002477.1	0.236232	-0.162758
rna-XM_017002478.2	0.326549	-0.285155
rna-XM_017002479.1	0.447178	-0.273182
rna-NM_001367552.1	0.178069	-0.109516
rna-NM_001160184.2	0.178069	-0.109516
rna-NM_032129.3	0.178069	-0.109516
rna-NM_001291366.2	0.681644	0.589315
rna-NM_001291367.2	0.681644	0.589315
rna-NM_001369897.1	0.681644	0.589315
rna-NM_001369898.1	0.681644	0.589315
rna-XM_017002583.1	0.681644	0.589315
rna-XM_005244771.4	-0.585837	-0.848091
rna-NM_021170.4	-0.172506	-0.380312
rna-NM_001142467.2	-0.172506	-0.380312
gene-RPL39P12	0.681644	0.589315
rna-NM_005101.4	0.10286	-0.104947
rna-XR_946650.2	0.86533	0.690539
rna-XM_005244749.3	0.86533	0.690539
rna-XM_011541429.2	0.877314	0.711207
rna-NM_001305275.2	0.86708	0.68931
rna-NM_198576.4	0.86533	0.690539
rna-NM_001364727.2	0.880671	0.70786
rna-NR_148960.1	1.77475	1.14186
rna-XR_002958513.1	0.681644	1.58931
rna-XM_024451970.1	0.681644	0.589315
rna-XR_002958512.1	0.681644	0.589315
rna-XR_002958511.1	0.681644	0.589315
rna-NM_001205252.2	0.681644	0.589315
rna-NM_017891.5	-0.116723	-0.434933
rna-NM_001363525.2	-0.0754999	-0.386839
rna-NM_001330306.2	-0.134394	-0.37647
rna-NR_038869.1	-0.903319	-0.995648
rna-NR_029639.1	0.681644	0.589315
rna-MIR200B	0.681644	0.589315
rna-MIR200B-2	0.681644	0.589315
rna-NR_029834.1	0.681644	0.589315
rna-MIR200A	0.681644	0.589315
rna-MIR200A-2	0.681644	0.589315
rna-NR_029957.1	0.681644	0.589315
rna-MIR429	0.681644	0.589315
rna-XR_132470.6	0.681644	0.589315
rna-XR_946813.2	0.681644	0.589315
rna-XR_001737089.1	0.681644	0.589315
rna-XR_001737088.1	0.681644	0.589315
rna-XM_011541177.2	0.681644	0.589315
rna-NM_001130045.1	0.681644	0.589315
rna-XM_017000912.1	0.681644	0.589315
rna-XM_017000906.1	0.681644	0.589315
rna-XM_017000909.1	0.681644	0.589315
rna-XM_017000911.1	0.681644	0.589315
rna-XM_017000908.1	0.681644	0.589315
rna-XM_017000910.2	0.681644	0.589315
rna-XM_017000907.1	0.681644	0.589315
rna-XM_005244738.1	0.681644	0.589315
rna-NM_153254.3	0.681644	0.589315
rna-XM_017002722.2	0.681644	0.589315
rna-NM_148901.2	0.681644	0.589315
rna-NM_148902.2	0.681644	0.589315
rna-NM_004195.3	0.681644	0.589315
rna-XM_017002232.1	-0.318356	-0.410685
rna-XM_011542076.2	0.681644	0.589315
rna-XM_017002231.1	-0.318356	-0.410685
rna-XM_011542075.2	0.681644	0.589315
rna-XM_011542074.2	0.681644	0.589315
rna-XM_011542077.2	0.681644	0.589315
rna-NM_003327.4	0.681644	0.589315
rna-NM_016547.2	-0.0213948	-0.140026
rna-XM_024447473.1	-0.0216666	-0.140311
rna-NM_016176.4	-0.0212337	-0.139878
rna-XM_011541556.1	-0.14117	-0.219378
rna-NM_080605.4	-0.248278	-0.111125
rna-XM_011541437.1	-0.640285	-0.732614
rna-XM_011541436.2	-0.640285	-0.732614
rna-XM_011541435.2	-0.640285	-0.732614
rna-XM_024446907.1	-0.640285	-0.732614
rna-NM_001014980.3	-0.640285	-0.732614
rna-NM_194457.2	-0.255367	-0.187952
rna-NM_058167.3	-0.254226	-0.181617
rna-NM_194315.2	-0.256566	-0.183957
rna-NM_194458.1	-0.249753	-0.173646
rna-XM_005244719.4	-0.254631	-0.190955
rna-XM_017000238.1	-0.245524	-0.178323
rna-XM_011540616.2	-0.241091	-0.170396
rna-XM_005244718.3	-0.257149	-0.193928
rna-XM_024453022.1	-0.249753	-0.173646
rna-XM_006710333.3	-0.235381	-0.198552
rna-XM_011540614.2	-0.237183	-0.19161
rna-XM_011540617.3	-0.247967	-0.147651
rna-XM_011540613.3	-0.252422	-0.150248
rna-XM_017000239.2	-0.260791	-0.143402
rna-XR_946815.1	-0.111906	0.0587998
rna-XR_946816.1	0.00357166	0.396669
rna-NR_037668.2	-0.0939249	-0.545335
rna-NM_001130413.4	-0.108139	-0.559549
rna-XM_005244715.2	-0.455028	-0.487609
rna-XM_011540608.2	-0.459468	-0.491925
rna-XM_011540609.2	-0.455028	-0.487609
rna-XM_011540606.2	-0.456137	-0.488842
rna-XM_017000233.1	-0.45531	-0.491288
rna-XM_024452993.1	-0.451412	-0.479111
rna-XM_011540607.1	-0.451412	-0.479111
rna-XM_005244717.3	-0.562085	-0.507287
rna-NM_030649.3	-0.456137	-0.488842
rna-NR_106784.1	0.681644	0.589315
rna-MIR6726	0.681644	0.589315
rna-MIR6726-2	0.681644	0.589315
rna-NR_145806.1	1.26661	-1.41069
rna-XR_241027.4	-0.0754999	0.25228
rna-XR_002959328.1	-0.095964	0.237013
rna-NR_144369.1	-0.0754999	0.25228
rna-XM_005244720.4	-0.0982306	0.0815199
rna-XM_024453057.1	-0.0754999	0.25228
rna-NM_001346116.1	-0.0754999	0.25228
rna-NM_153339.3	-0.0754999	0.25228
rna-NM_001256460.1	-0.0111749	0.0903758
rna-NM_001256462.1	0.0855405	0.191438
rna-NM_001256456.1	-0.0253688	0.084795
rna-XM_011541650.2	0.000679245	0.103062
rna-XM_011541647.1	-0.0111749	0.0961236
rna-XM_011541648.1	-0.0111749	0.0961236
rna-XM_017001557.1	-0.0103913	0.0944569
rna-XM_017001558.1	-0.0103913	0.100205
rna-NM_001256463.2	0.0346942	0.166767
rna-NM_017871.6	-0.000137599	0.0989399
rna-NR_106785.1	0.681644	1.58931
rna-MIR6727	0.681644	1.58931
rna-MIR6727-2	0.681644	0.589315
rna-XM_005244802.2	-0.327459	-0.278258
rna-XM_005244801.4	-0.327361	-0.267945
rna-NM_001029885.2	-0.329965	-0.277041
rna-XM_011542200.2	-0.332896	-0.271629
rna-NM_152228.3	1.26661	1.81171
rna-XM_017002435.1	1.26661	1.81171
rna-XM_017002436.1	1.26661	1.81171
rna-NM_004421.3	-0.0537092	-0.0695212
rna-NM_001330311.2	-0.0537092	-0.0695212
rna-XM_005244732.4	-0.055322	-0.0728425
rna-XM_005244733.4	-0.055322	-0.0728425
rna-NR_106866.1	-0.488281	0.41939
rna-MIR6808	-1.31836	0.174277
rna-MIR6808-2	0.0966811	0.589315
rna-NM_001282582.1	0.681644	0.589315
rna-NM_001282584.1	0.681644	0.589315
rna-NM_001282585.1	0.681644	0.589315
rna-NM_001282583.2	0.681644	0.589315
rna-XM_017001517.1	0.681644	0.589315
rna-XM_017001516.2	0.681644	0.589315
rna-NM_032348.4	0.681644	0.589315
rna-XM_024447924.1	0.157417	0.231042
rna-XM_011541670.3	0.163272	0.231541
rna-NM_017900.3	0.160193	0.234095
rna-NM_001127230.2	0.163513	0.234591
rna-NM_001127229.2	0.166055	0.234591
rna-NR_146722.1	0.180425	-0.0313022
rna-NR_146723.1	0.180185	-0.0344601
rna-NR_135154.1	0.215178	-0.0122329
rna-XR_001737453.1	0.173426	-0.0491774
rna-XR_426630.3	0.218362	-0.0158158
rna-XR_002957678.1	0.171235	-0.0563046
rna-XR_001737455.1	0.221104	-0.0153476
rna-XR_002957684.1	0.224237	-0.00934396
rna-XR_001737452.1	0.217276	-0.0184022
rna-XR_001737454.1	0.217376	-0.0169042
rna-XR_002957676.1	0.169223	-0.0583167
rna-XR_946769.2	0.138353	-0.0499957
rna-XR_002957683.1	0.0948183	-0.0691588
rna-XR_001737450.2	0.101423	-0.0425466
rna-NM_030937.6	0.173694	-0.0510849
rna-NM_001320155.3	0.168747	-0.0520358
rna-NM_001350500.2	0.16074	-0.0401317
rna-NM_001320153.3	0.160055	-0.0442579
rna-NM_001350498.2	0.200275	-0.0443574
rna-NM_001350499.2	0.180225	-0.0342976
rna-NM_001350497.1	0.211777	-0.0307274
rna-XM_017002420.1	0.221382	-0.0149634
rna-XM_011542216.3	0.165054	-0.0663648
rna-XM_024450050.1	0.216832	-0.0187431
rna-XM_024450049.1	0.226943	-0.00699199
rna-NM_001039577.4	0.293748	-0.01419
rna-NR_015434.1	-0.256517	-0.142395
rna-NM_017971.4	0.264869	0.123031
rna-NM_001318485.2	0.269166	0.114102
rna-XR_001737836.1	0.681644	0.589315
rna-XM_017001324.2	-1.90332	-1.99565
rna-XM_005244752.4	-1.90332	-1.99565
rna-XM_006710647.3	-1.90332	-1.99565
rna-XM_017001325.1	-1.90332	-1.99565
rna-XM_011541489.2	-1.90332	-1.99565
rna-NM_001145210.2	-1.90332	-1.99565
rna-NM_001243536.2	-1.90332	-1.99565
rna-NM_001243535.2	-1.90332	-1.99565
rna-XM_017001326.1	0.681644	0.589315
rna-XR_946814.1	0.681644	0.589315
rna-NM_001146685.1	0.681644	0.589315
rna-NR_125996.1	-1.64028	-0.732614
rna-NR_125995.1	-1.64028	-0.732614
rna-NR_125994.1	-0.640285	-0.732614
rna-XM_017003066.1	-0.903319	-0.995648
rna-NM_022834.5	-0.945689	-0.562322
rna-NM_199121.3	-0.940971	-0.561313
rna-NM_001039211.3	-1.35704	-1.32907
rna-XR_001737468.1	0.2019	-0.150818
rna-XR_946776.2	0.221009	-0.213239
rna-XR_002957738.1	0.205615	-0.17622
rna-XR_241045.2	0.211423	-0.157237
rna-XR_001737470.1	0.213657	-0.280289
rna-XR_001737469.1	0.084807	-0.21214
rna-XM_005244806.3	0.196217	-0.162187
rna-XM_011542244.1	0.179143	-0.258682
rna-XM_011542241.3	0.303132	-0.00260074
rna-NM_031921.6	0.175183	-0.283574
rna-NM_001317238.2	0.114603	-0.273182
rna-XR_002956997.1	-0.611715	-0.324808
rna-XR_001737282.1	-0.611715	-0.324808
rna-XM_024448098.1	-0.606159	-0.32865
rna-NM_018188.5	-0.609991	-0.332482
rna-NM_001170535.3	-0.606159	-0.32865
rna-NM_001170536.2	-0.562282	-0.32511
rna-NM_001114748.2	0.681644	0.589315
rna-NM_014188.3	-0.263517	-0.112826
rna-NM_001242659.2	0.681644	0.589315
rna-NR_147951.1	0.681644	0.589315
rna-NR_033183.2	-0.621426	-0.52933
rna-NR_146324.2	-0.653959	0.0708474
rna-XM_017000357.2	-0.628999	-0.496261
rna-XM_017000350.2	-0.623433	-0.500033
rna-XM_017000355.2	-0.617624	-0.501006
rna-XM_017000356.2	-0.638397	-0.504299
rna-XM_017000351.2	-0.623433	-0.500033
rna-XM_017000349.2	-0.623433	-0.500033
rna-XM_017000352.2	-0.625217	-0.49248
rna-XM_017000354.2	-0.623433	-0.500033
rna-XM_011540731.3	-0.623433	-0.500033
rna-XM_017000353.2	-0.619661	-0.504299
rna-XM_011540741.3	-0.617624	-0.501006
rna-XM_011540736.3	-0.623433	-0.500033
rna-XM_011540737.3	-0.619661	-0.504299
rna-XM_011540742.3	-0.638397	-0.504299
rna-NM_001170688.1	-0.625217	-0.533122
rna-XM_017000358.1	-0.623433	-0.532454
rna-XM_017000361.1	-0.619661	-0.536903
rna-XM_017000359.1	-0.623433	-0.532454
rna-XM_006710372.1	-0.638397	-0.536903
rna-XM_017000364.1	-0.625217	-0.533122
rna-XM_017000360.1	-0.625217	-0.524901
rna-XM_017000365.1	-0.625217	-0.524901
rna-XM_017000366.1	-0.621426	-0.52933
rna-NM_080875.3	-0.619661	-0.536903
rna-NM_001170686.2	-0.619661	-0.536903
rna-NM_001170687.2	-0.621426	-0.52933
rna-NM_001170689.2	-0.646006	-0.509134
rna-XM_017000363.1	-0.644076	-0.500517
rna-XM_024453319.1	-0.640285	-0.504808
rna-XM_017000362.1	-0.642169	-0.50807
rna-XM_024453317.1	-0.642169	-0.50807
rna-XM_024453318.1	-0.683353	-0.564576
rna-XR_002957848.1	0.681644	0.589315
rna-XM_017002615.1	0.681644	0.589315
rna-XM_017002617.1	0.681644	0.589315
rna-NM_006983.2	0.681644	0.589315
rna-XR_002958171.1	0.127761	0.0317379
rna-XR_002958173.1	0.134156	0.0381228
rna-XR_002958174.1	0.0748216	0.0988167
rna-XR_002958172.1	0.0748216	0.0988167
rna-NM_001291345.2	0.132797	0.0367735
rna-NM_033487.3	0.134351	0.0270721
rna-NM_033490.3	0.131627	0.0281573
rna-NM_033486.3	0.132797	0.0367735
rna-NM_001787.3	0.132797	0.0367735
rna-NM_033489.3	0.127761	0.0317379
rna-XM_017002927.2	0.119049	0.0230159
rna-XM_006711065.4	0.127761	0.0317379
rna-XM_017002926.2	0.127761	0.0317379
rna-XM_011542493.3	0.127761	0.0317379
rna-XM_024451190.1	0.126583	0.0342535
rna-XM_017002925.2	0.127761	0.0317379
rna-XM_011542490.3	0.127761	0.0317379
rna-XM_011542495.3	0.122743	0.0267198
rna-XM_017002928.2	0.122743	0.0267198
rna-XM_011542494.3	0.122743	0.0267198
rna-XM_024451174.1	0.120363	0.0280339
rna-XM_011542492.2	0.125399	0.029356
rna-XM_011542491.2	0.125399	0.0330695
rna-XM_024451184.1	0.120993	-0.00600849
rna-XR_002957537.1	-0.024258	-0.145327
rna-XR_001737391.1	0.662785	0.129883
rna-XM_024449510.1	0.49878	0.0714662
rna-XM_024449511.1	0.445576	0.0512186
rna-NM_001110781.3	-0.0216167	-0.148229
rna-NM_001290264.2	-0.0187962	-0.145341
rna-XM_011542072.1	-0.0458888	-0.170906
gene-LOC100288379	0.681644	0.589315
rna-NR_002946.1	0.0966811	-0.995648
rna-NR_132739.1	0.237693	-0.0348186
rna-NR_132740.1	0.237693	-0.0348186
rna-NM_033529.4	0.241994	-0.0305184
rna-NM_001313896.2	0.241994	-0.0305184
rna-NM_001313982.2	0.241994	-0.0305184
rna-NM_024011.4	0.237693	-0.0348186
rna-NM_001199787.1	0.18979	0.712171
rna-NM_182838.2	0.0679983	0.200543
gene-LOC100129381	0.681644	0.589315
rna-XR_002958243.1	-1.31836	-1.41069
rna-XR_946747.2	-0.80015	-0.648192
rna-XR_001737371.2	-0.799271	-0.650435
rna-XM_006710839.2	-0.799092	-0.640931
rna-XM_011542007.2	-0.801087	-0.644595
rna-XM_017002143.2	-0.804188	-0.639167
rna-XM_011542009.2	-0.813251	-0.641203
rna-NM_001353641.2	-0.805802	-0.644557
rna-NM_001198994.2	-0.799122	-0.645582
rna-XM_011542008.1	-0.801087	-0.644595
rna-NM_001198993.2	-0.805802	-0.644557
rna-XM_017002146.1	-0.798735	-0.642648
rna-NM_023018.5	-0.807147	-0.642742
rna-NM_001353642.2	-0.807819	-0.643413
rna-XM_011542006.1	-0.802436	-0.642773
rna-XM_017002145.2	-0.800065	-0.640855
rna-NM_001198995.1	-0.833361	-0.630314
rna-XM_017002144.2	-0.786028	-0.624675
rna-NM_001282539.1	0.121722	0.0659596
rna-NM_001282538.1	0.125446	0.0692761
rna-NM_002074.5	0.12226	0.0676661
rna-XM_017001059.2	0.121751	0.0652343
rna-XM_024446495.1	0.123234	0.067461
rna-XM_017001061.2	0.121867	0.065718
rna-XM_017001060.2	0.122405	0.0674255
rna-XR_001737840.1	0.196217	-0.21804
rna-XM_017003073.1	0.418609	-0.995648
rna-XM_017003074.1	0.418609	-0.995648
rna-XM_005244729.3	0.0966811	-1.58061
rna-NM_138705.4	1.26661	-1.41069
rna-NM_001330313.2	2.26661	-0.410685
rna-NM_178545.4	-3.48828	-2.12118
rna-XM_017002642.1	-2.36275	-0.870117
rna-XM_017002643.1	-2.36275	-0.870117
rna-XM_017002641.1	-2.36275	-0.870117
rna-NM_001304360.2	-2.36275	-0.870117
rna-XM_011542333.2	-2.36275	-0.870117
rna-XM_011542335.1	-2.36275	-0.870117
rna-XM_011542336.3	-2.36275	-0.870117
rna-XM_017002644.2	-2.36275	-0.870117
rna-XR_001737841.1	0.681644	0.589315
rna-XR_001737842.1	0.681644	0.589315
rna-XR_001737843.2	0.681644	0.589315
rna-XR_001737844.2	0.681644	0.589315
rna-NM_000815.5	0.681644	0.589315
rna-XM_011541194.3	0.681644	0.589315
rna-XM_017000936.1	0.681644	0.589315
rna-XR_946823.3	-1.30108	-0.927744
rna-XR_001737845.2	-1.30108	-0.878834
rna-NR_135509.1	-0.318356	-0.410685
rna-XR_002957130.1	-0.441116	-0.130321
rna-XR_002957131.1	-0.441116	-0.130321
rna-NR_146911.1	-0.481086	-0.100345
rna-XR_001737315.2	-0.514754	-0.165245
rna-NM_002744.6	-0.441895	-0.128773
rna-XM_017001790.1	-0.441895	-0.128773
rna-XM_017001789.1	-0.402229	-0.105146
rna-XM_011541773.1	-0.402229	-0.105146
rna-XM_011541775.3	-0.273502	-0.0380266
rna-XM_017001803.2	-0.272063	-0.0273568
rna-NM_001350804.1	-0.460709	-0.0829595
rna-NM_001350806.1	-0.487076	-0.103306
rna-NM_001350803.1	-0.482243	-0.0984725
rna-NM_001033581.2	-0.482243	-0.0984725
rna-XM_017001802.1	-0.446309	-0.074982
rna-XM_024448390.1	-0.438196	-0.0762664
rna-XM_017001792.1	-0.440976	-0.0696486
rna-XM_011541776.1	-0.440976	-0.0696486
rna-XM_011541774.1	-0.440976	-0.0696486
rna-NM_001350805.1	-0.487076	-0.103306
rna-NM_001242874.2	-0.482243	-0.0984725
rna-NM_001033582.2	-0.487076	-0.103306
rna-XM_024448391.1	-0.446309	-0.074982
rna-XM_024448396.1	-0.446309	-0.074982
rna-XM_017001793.1	-0.452658	-0.0696486
rna-XM_017001801.1	-0.516296	-0.163593
rna-XM_017001797.1	-0.473635	-0.13787
rna-XM_017001800.1	-0.473635	-0.13787
rna-XM_024448397.1	-0.477346	-0.17936
rna-NR_146290.1	0.681644	0.589315
rna-NR_046427.1	-0.144589	-0.216598
rna-XM_017000554.2	-0.136359	-0.0670985
rna-NM_001146310.1	-0.111906	0.0135706
rna-NM_001256945.1	-0.124184	-0.0549238
rna-NM_001282673.1	-0.136359	-0.0670985
rna-NM_001282672.1	-0.127132	-0.132584
rna-NM_001282671.1	-0.0998876	-0.164202
rna-XM_017000556.2	0.681644	0.408742
rna-XM_017000555.2	0.681644	0.408742
rna-NM_001282670.1	-0.160404	-0.14964
rna-XM_011540914.2	-0.128611	-0.151519
rna-XM_017000553.1	-0.138807	-0.180863
rna-XM_011540921.2	-0.149075	-0.171015
rna-XM_006710419.3	-0.159417	-0.180863
rna-XM_017000557.1	-0.153612	-0.20501
rna-XM_006710421.3	-0.1652	-0.216598
rna-NM_001256947.1	-0.186852	-0.173828
rna-XM_011540922.1	-0.1652	-0.216598
rna-NM_182533.3	-0.198775	-0.185751
rna-NM_001256946.1	-0.0926437	-0.145713
rna-XM_024451328.1	0.227612	0.500047
rna-XR_946826.1	1.489	0.911243
rna-NM_003036.4	-0.312963	-0.386042
rna-XM_005244775.3	-0.312963	-0.386042
rna-XM_005244776.4	-0.254081	-0.365718
rna-XM_017002128.1	-0.321755	-0.378239
rna-NR_125361.1	0.611254	0.196997
rna-NM_024848.3	0.309675	0.37781
rna-NM_001301060.2	0.459251	0.518925
rna-NR_024489.1	0.681644	0.911243
rna-NM_007033.5	0.230345	0.20922
rna-XR_946666.2	-0.158199	-0.30377
rna-NM_002617.3	-0.159417	-0.315405
rna-NM_153818.1	-0.159417	-0.315405
rna-XM_011541576.2	0.134156	-0.114292
rna-XM_024451062.1	-3.3481	-3.44043
rna-XM_024451059.1	-3.31836	-3.41069
rna-XM_017002870.1	-3.3481	-3.44043
rna-XM_024451064.1	-3.31836	-3.41069
rna-XM_017002872.1	-3.31836	-3.41069
rna-XM_017002874.1	-3.31836	-3.41069
rna-XM_017002873.1	-3.31836	-3.41069
rna-XM_024451063.1	-4.77779	-3.28515
rna-XM_024451061.1	-3.3481	-3.0254
rna-XM_024451060.1	-3.37725	-3.46958
rna-XM_024451058.1	-3.3481	-3.44043
rna-NM_001303012.2	-3.31836	-3.41069
rna-NM_014638.4	-3.28798	-3.38031
rna-NM_001303013.1	-3.28798	-3.38031
rna-XR_241034.3	-4.31836	-0.0887574
rna-NM_018216.4	-4.31836	-0.0887574
rna-XM_011541708.3	-4.07324	-4.16557
rna-XM_005244751.4	0.681644	0.589315
rna-NM_001010926.4	0.681644	0.589315
rna-NR_037844.2	0.459251	0.103888
rna-XR_426638.3	-0.37725	-0.732614
rna-XR_001737513.2	-0.251242	-0.481075
rna-XR_001737512.2	-0.251242	-0.481075
rna-XR_001737511.1	-0.125711	-1.21804
rna-NM_003820.3	-0.251242	-0.481075
rna-NM_001297605.1	-0.251242	-0.481075
rna-XM_006711019.3	-0.251242	-0.481075
rna-XM_017002720.1	-0.37725	-0.732614
rna-XM_017002718.1	-0.125711	-1.21804
rna-XM_011542383.2	-0.251242	-1.21804
rna-NR_121638.1	0.681644	0.589315
rna-NR_036637.2	0.556113	-0.188293
rna-NR_036638.2	0.556113	-0.188293
rna-NM_001195736.3	0.556113	-0.188293
rna-NM_001195737.3	0.556113	-0.188293
rna-NM_152371.5	0.556113	-0.188293
rna-NM_001195738.3	0.556113	-0.188293
rna-NM_001195740.3	0.556113	-0.188293
rna-NM_001195741.3	0.556113	-0.188293
rna-XM_011540665.1	0.556113	-0.188293
rna-XM_006710354.3	0.556113	-0.188293
rna-XR_001737402.1	0.681644	0.589315
rna-XM_017002311.1	0.681644	0.589315
rna-XM_017002314.1	0.681644	0.589315
rna-XM_017002313.1	0.681644	0.589315
rna-XM_017002312.1	0.681644	0.589315
rna-XM_017002310.1	0.681644	0.589315
rna-NM_033467.4	0.681644	0.589315
rna-XM_017002315.1	0.681644	0.589315
rna-XM_011542122.2	0.681644	0.589315
rna-XR_946836.1	0.681644	0.589315
rna-XR_946835.1	0.681644	0.589315
rna-XR_946838.1	0.681644	0.589315
rna-XR_946840.1	0.681644	0.589315
rna-XR_946839.1	0.681644	0.589315
rna-XM_016999990.1	0.681644	0.589315
rna-NM_001242672.2	0.681644	0.589315
rna-XR_946872.2	0.681644	0.589315
rna-XR_946871.2	0.681644	0.589315
rna-XR_946870.2	0.681644	0.589315
rna-XR_946869.2	0.681644	0.589315
rna-XR_946868.2	0.681644	0.589315
rna-XR_002958245.1	0.681644	0.589315
rna-XR_001737864.1	0.681644	0.589315
rna-XR_946867.2	0.681644	0.589315
rna-XR_946866.2	0.681644	0.589315
rna-XR_001737853.1	0.681644	0.589315
rna-XR_001737851.1	0.681644	0.589315
rna-XR_001737852.1	0.681644	0.589315
rna-XR_946844.1	0.681644	0.589315
rna-XR_001737847.1	0.681644	0.589315
rna-XR_946846.1	0.681644	0.589315
rna-XR_001737857.1	0.681644	0.589315
rna-XR_001737862.1	0.681644	0.589315
rna-XR_001737861.1	0.681644	0.589315
rna-XR_001737860.1	0.681644	0.589315
rna-XR_001737859.1	0.681644	0.589315
rna-XR_001737849.1	0.681644	0.589315
rna-XR_001737848.1	0.681644	0.589315
rna-XR_001737846.1	0.681644	0.589315
rna-XR_001737858.1	0.681644	0.589315
rna-XR_001737855.1	0.681644	0.589315
rna-XR_001737854.1	0.681644	0.589315
rna-XR_001737850.1	0.681644	0.589315
rna-XR_001737856.1	0.681644	0.589315
rna-XR_946858.1	0.681644	0.589315
rna-XR_946859.1	0.681644	0.589315
rna-XR_001737863.1	0.681644	0.589315
rna-XR_946865.1	0.681644	0.589315
rna-XR_946864.1	0.681644	0.589315
rna-NM_080431.5	0.681644	0.589315
rna-NR_015440.1	0.681644	0.589315
rna-NR_024371.1	0.681644	0.589315
rna-NM_022114.4	-1.31836	-1.41069
rna-NM_199454.3	-1.31836	-1.41069
rna-NR_036215.1	0.681644	0.589315
rna-MIR4251	0.681644	0.589315
rna-XR_001737867.1	0.681644	0.589315
rna-XR_001737869.1	0.681644	0.589315
rna-XR_001737866.1	0.681644	0.589315
rna-XR_946874.2	0.681644	0.589315
rna-XR_946876.2	0.681644	0.589315
rna-XR_946873.2	0.681644	0.589315
rna-XR_001737865.1	0.681644	0.589315
rna-XR_001737117.1	0.499955	0.182066
rna-XM_017001051.1	0.505794	0.191072
rna-NM_014448.4	0.505794	0.186613
rna-XM_017001050.1	0.501071	0.188912
rna-XM_017001049.1	0.491871	0.185418
rna-XM_024446454.1	0.561535	0.254524
rna-XM_024446455.1	0.718436	0.37753
rna-NM_001409.4	0.167872	-0.130908
rna-XM_017000533.2	0.164681	-0.0876438
rna-XM_011540886.2	0.164681	-0.0965769
rna-XM_011540885.2	0.17263	-0.0876438
rna-XM_011540887.2	0.188397	-0.105566
rna-XM_006710406.4	0.166287	-0.100876
rna-XM_011540888.3	0.157484	-0.0641277
rna-XR_946886.2	0.681644	0.589315
rna-NR_030277.1	0.681644	0.589315
rna-MIR551A	0.681644	0.589315
rna-XR_946885.2	0.681644	0.589315
rna-XR_946883.2	0.681644	0.589315
rna-XR_946884.2	0.681644	0.589315
rna-NM_182752.4	-0.530049	-0.345933
rna-XR_946661.3	0.015381	0.0141998
rna-XM_005244754.2	-0.0200152	-0.0351763
rna-XM_017001387.2	-0.00424784	-0.020226
rna-NM_017818.4	-0.00424784	-0.020226
rna-NM_005427.4	0.681644	0.589315
rna-NM_001204184.2	0.681644	0.589315
rna-NM_001204185.2	0.681644	0.589315
rna-NM_001204186.2	0.681644	0.589315
rna-NM_001204187.1	0.681644	0.589315
rna-NM_001204188.1	0.681644	0.589315
rna-NM_001126240.3	0.681644	0.589315
rna-NM_001126241.3	0.681644	0.589315
rna-NM_001126242.3	0.681644	0.589315
rna-NM_001204190.2	0.681644	0.589315
rna-NM_001204191.2	0.681644	0.589315
rna-NM_001204189.2	0.681644	0.589315
rna-NM_001204192.2	0.681644	0.589315
rna-XR_946889.2	-0.0288498	-0.410685
rna-XR_946888.2	-0.0288498	-0.410685
rna-XR_946887.2	0.681644	0.589315
rna-NR_033709.1	-0.523288	-0.430585
rna-NR_033710.1	-0.318356	-0.400193
rna-NR_033711.1	-0.293778	-0.395888
rna-NR_033708.1	-0.62614	-0.568227
rna-NR_033712.1	-0.576509	-0.668838
rna-XR_001736991.1	0.681644	0.589315
rna-XR_001736992.1	0.681644	0.589315
rna-XM_017000402.1	0.681644	0.589315
rna-XM_017000403.1	0.681644	0.589315
rna-XM_011540780.1	0.681644	0.589315
rna-XM_017000404.2	0.681644	0.589315
rna-XM_017000405.1	0.681644	0.589315
rna-NM_152492.3	0.681644	0.589315
rna-XM_017000406.1	0.681644	0.589315
rna-NM_001288583.1	-0.488281	-0.642011
rna-NM_001163724.2	-0.488281	-0.642011
rna-NM_020710.3	-0.234833	-0.378561
rna-NM_014704.4	-0.414875	-0.274624
rna-XM_024451101.1	-0.423226	-0.280135
rna-XM_017002918.2	-0.289568	-0.147651
rna-XM_011542474.3	-0.28519	-0.143928
rna-XM_017002919.2	-0.278464	-0.137202
rna-XM_005244815.4	-0.28519	-0.140214
rna-XM_024451103.1	-0.298179	-0.152929
rna-XM_024451106.1	-0.289028	-0.139318
rna-XM_024451102.1	-0.298179	-0.152929
rna-XM_024451104.1	-0.286943	-0.142368
rna-XM_024451108.1	-0.336504	-0.267728
rna-NR_104222.1	-0.28921	-0.381539
rna-NR_135152.1	-0.348104	-0.381539
rna-NR_135151.1	-0.488281	-0.521717
rna-NR_135150.1	-0.348104	-0.381539
rna-XR_946563.2	-0.360177	-0.633078
rna-XR_002959574.1	-0.360177	-0.633078
rna-XR_946565.1	-0.360177	-0.633078
rna-XR_001737013.1	-0.372804	-0.706141
rna-XR_001737011.2	-0.0408225	0.0684824
rna-XR_001737012.2	0.134156	0.0418267
rna-NM_001282669.1	-0.348104	-0.381539
rna-XM_017000498.2	-0.192826	-0.226261
rna-XM_017000499.1	-0.348104	-0.381539
rna-XM_011540865.2	-0.148431	-2.41069
rna-XM_017000500.1	-0.348104	-0.381539
rna-NM_001320132.2	-0.348104	-0.324956
rna-NM_001320136.2	-0.348104	-0.381539
rna-NM_004402.4	-0.348104	-0.381539
rna-XR_001737870.1	0.681644	0.589315
rna-XM_005244743.3	0.0637892	-0.131969
rna-NM_207356.3	0.0693737	-0.127752
rna-XM_011541323.2	-0.00641243	-0.181204
rna-NR_024455.1	0.961751	1.02989
rna-NR_040065.1	0.681644	0.589315
rna-NR_147024.1	0.681644	0.589315
rna-XR_001737874.1	0.681644	0.589315
rna-XR_001737876.1	0.681644	0.589315
rna-XR_001737872.1	0.681644	0.589315
rna-XR_001737871.1	0.681644	0.589315
rna-XR_001737875.1	0.681644	0.589315
rna-XR_001737873.1	0.681644	0.589315
rna-XR_946892.2	0.681644	0.589315
rna-XR_946893.2	0.681644	0.589315
rna-NR_027088.1	0.681644	0.589315
rna-XR_946894.2	0.681644	0.589315
rna-XR_946895.1	0.681644	0.589315
rna-NR_147025.1	0.681644	0.589315
rna-XR_001737775.1	0.681644	0.589315
rna-NM_018836.4	0.681644	0.589315
rna-NM_001042478.2	0.681644	0.589315
rna-XM_011541786.2	0.681644	0.589315
rna-XM_011541787.2	0.681644	0.589315
rna-XR_946902.1	0.681644	0.589315
rna-XR_946900.2	0.681644	0.589315
rna-XR_001737878.1	0.681644	0.589315
rna-XR_426643.3	0.681644	0.589315
rna-XR_946904.2	0.681644	0.589315
rna-XR_001737777.1	0.681644	0.589315
rna-XR_001737776.1	0.681644	0.589315
rna-XR_946906.2	0.681644	0.589315
rna-XR_001737879.1	0.681644	0.589315
rna-XR_946910.2	0.681644	0.589315
rna-XR_946909.3	0.681644	0.589315
rna-XR_946908.1	0.681644	0.589315
rna-XR_946907.1	0.681644	0.589315
rna-NR_039838.1	0.681644	0.589315
rna-MIR4689	0.681644	0.589315
rna-NR_111987.1	-0.996428	-0.410685
rna-XR_001737115.1	-1.0188	-0.111125
rna-XR_001737114.1	-1.12571	-0.21804
rna-XR_946605.1	-0.903319	0.00435202
rna-XM_017000999.1	-1.12571	-0.21804
rna-XM_006710563.3	-1.12571	-0.21804
rna-XM_011541217.2	-1.12571	-0.21804
rna-XM_011541216.2	-1.22525	-0.317576
rna-XM_017000997.1	-1.22525	-0.317576
rna-XM_011541218.2	-1.22525	-0.317576
rna-XM_011541215.1	-1.0188	-0.111125
rna-XM_017000996.1	-1.12571	-0.21804
rna-XM_011541213.1	-1.12571	-0.21804
rna-XM_011541214.1	-1.12571	-0.21804
rna-XM_017001000.2	-1.12571	-0.21804
rna-XM_017001001.1	-1.43383	-0.111125
rna-XM_017001003.1	-1.19283	-0.0627622
rna-NM_001291594.2	-1.0188	-0.111125
rna-NM_001291593.2	-1.0188	-0.111125
rna-NM_015102.5	-1.12571	-0.21804
rna-XM_017000998.1	-1.19283	-0.548189
rna-XM_017001002.1	-0.903319	0.00435202
rna-XM_005263514.3	-0.473635	-0.324956
rna-XM_011542321.3	-0.45586	0.129883
rna-NM_001199861.2	-0.473635	-0.324956
rna-XM_017002619.1	-0.473635	-0.324956
rna-XM_017002621.2	-0.473635	-0.324956
rna-XM_017002618.2	-0.473635	-0.324956
rna-XM_011542322.2	-0.45586	0.129883
rna-NM_003636.4	-0.473635	-0.324956
rna-NM_172130.3	-0.473635	-0.324956
rna-NM_001199860.2	-0.473635	-0.324956
rna-NM_001199862.2	-0.586845	-0.49475
rna-NM_001199863.2	-0.586845	-0.49475
rna-XM_017002620.1	-0.586845	-0.49475
rna-NM_015557.3	0.681644	0.589315
gene-LOC112268285	0.681644	0.589315
rna-XR_946912.1	0.681644	0.589315
rna-NM_000983.4	0.397166	0.315535
rna-XR_001737880.1	-1.43383	-2.11113
rna-NR_125997.1	-0.388746	-3.803
rna-XR_001737158.2	-0.476902	-0.772323
rna-XR_001737159.2	-0.476902	-0.772323
rna-XR_946651.3	-0.476902	-0.772323
rna-XR_946652.3	-0.476902	-0.772323
rna-XR_001737162.2	-0.473331	-0.790534
rna-XR_002956484.1	-0.529253	-0.59511
rna-XR_002956486.1	-0.529253	-0.59511
rna-XR_001737161.2	-0.548654	-0.726713
rna-XR_001737164.2	-0.449601	-0.796744
rna-XM_011541439.3	-0.510052	-0.745972
rna-NM_207396.3	-0.521296	-0.755645
rna-XM_017001259.2	-0.523288	-0.742529
rna-NM_012405.4	-0.276203	-0.0370679
rna-XM_011541140.2	-0.258398	-0.00901874
rna-NR_103534.1	-0.903319	-0.995648
rna-NM_001024598.4	0.681644	0.589315
rna-NM_207370.4	-1.78759	-1.50141
rna-XM_011541434.3	-1.79003	-1.50039
rna-XM_017001250.1	-1.79084	-1.50813
rna-XM_017001251.2	-1.75084	-1.4539
rna-NM_007274.3	-0.464489	-0.0547485
rna-NM_181864.3	-0.341318	0.0081436
rna-NM_181865.3	-0.353029	0.0119452
rna-NM_181866.3	-0.353029	0.0119452
rna-NM_019089.5	0.777403	0.77487
rna-XR_946774.1	-2.36739	-1.94822
rna-XR_946775.1	-2.24551	-1.89038
rna-XM_017002433.1	-1.58984	-1.35286
rna-NM_031475.3	-1.79013	-1.44698
rna-NM_001367474.1	-1.79371	-1.44636
rna-NM_001367473.1	-1.79013	-1.44698
rna-XM_011542231.1	-1.61362	-1.25951
rna-XM_011542232.1	-1.60636	-1.25972
rna-XM_017002434.1	-2.30442	-1.94744
rna-XM_011542238.3	-2.23089	-1.76683
rna-XM_011542237.1	-3.0188	-1.7892
rna-XM_011542233.2	-1.61871	-1.25951
rna-XM_011542236.2	-1.52024	-1.17771
rna-NR_036218.1	0.681644	0.589315
rna-MIR4252	0.681644	0.589315
rna-NM_148970.1	-1.64028	-0.732614
rna-NM_148967.1	0.196217	-0.633078
rna-NM_148966.1	-0.540749	-0.633078
rna-NM_003790.2	0.196217	-0.633078
rna-NM_148965.1	0.196217	-0.633078
rna-NM_001039664.1	-1.64028	-1.73261
rna-NM_198681.3	0.961751	0.366922
rna-NM_001042663.2	0.961751	0.366922
rna-NM_001265592.1	0.961751	0.366922
rna-NM_020631.5	0.961751	0.366922
rna-NM_001265594.2	0.961751	0.366922
rna-NM_001042664.1	0.961751	0.366922
rna-NM_001042665.1	0.961751	0.366922
rna-NM_001265593.1	0.961751	0.366922
rna-NM_024654.5	0.022983	-0.0159068
rna-XM_017002338.2	-0.0138773	0.039399
rna-XM_017002339.2	-0.0320522	0.12658
rna-XM_005263493.4	0.0105921	0.114406
rna-XM_011542147.3	-0.00249434	0.143689
rna-XM_017002337.2	-0.055322	-0.510221
rna-NM_138697.4	0.681644	0.589315
rna-NM_177540.3	0.681644	0.589315
rna-XM_011542203.2	0.681644	0.589315
rna-XM_017002402.1	0.681644	0.589315
rna-XM_017002403.1	0.681644	0.589315
rna-XM_011542206.2	0.681644	0.589315
rna-XR_002958250.1	0.681644	0.589315
rna-XR_001737881.1	0.681644	0.589315
rna-XR_001737135.2	-0.195346	-0.301614
rna-XR_001737136.1	-0.172506	-0.278774
rna-XR_946621.3	-0.202879	-0.309147
rna-XR_001737137.2	-0.307216	-0.29263
rna-NM_005341.4	-0.210374	-0.316642
rna-NM_001278648.2	-0.195346	-0.301614
rna-NM_001278647.2	-0.172506	-0.278774
rna-XM_017001113.2	-0.202879	-0.295208
rna-XM_017001114.2	-0.221395	-0.271079
rna-XM_017001112.2	-0.210374	-0.302703
rna-XM_017001111.2	-0.408959	-0.349285
rna-XM_017001110.2	-0.425272	-0.463153
rna-NM_014851.4	-0.873757	-0.834842
rna-NM_001324309.2	-0.868922	-0.827873
rna-XR_001737882.2	-0.540749	-3.21804
rna-NM_153812.3	0.124832	0.113803
rna-XM_011540762.1	0.156182	0.063853
rna-XR_002957988.1	-0.234833	-0.157237
rna-XM_024450686.1	-0.243394	-0.147651
rna-XM_005263532.4	-0.263215	-0.15391
rna-NM_001195753.1	-0.280882	-0.16676
rna-NM_138350.3	-0.219793	-0.425332
rna-NM_001195752.1	-0.299497	-0.16676
rna-XM_011542401.3	-0.280389	-0.147651
rna-XM_011542400.2	-0.281362	-0.169677
rna-XM_017001745.1	-0.165527	-0.118551
rna-NM_018198.4	-0.16305	-0.118551
rna-NR_104620.1	0.681644	0.589315
rna-NR_104621.1	0.681644	0.589315
rna-NR_149049.1	0.681644	1.58931
rna-NR_146203.1	-0.415654	-0.359339
rna-NR_146202.1	-0.402526	-0.361424
rna-NR_038934.1	-0.399886	-0.363891
rna-NR_146204.1	-0.423438	-0.416659
rna-XR_001737066.1	-0.391386	-0.361424
rna-XR_001737065.1	-0.388746	-0.363891
rna-XR_001737064.1	-0.43632	-0.416659
rna-XR_001737063.1	-0.385596	-0.351476
rna-XR_001737062.1	-0.388483	-0.364059
rna-XR_001737061.1	-0.385847	-0.366531
rna-NM_001242701.1	-0.37952	-0.383718
rna-NM_015215.4	-0.370586	-0.385263
rna-NM_001349609.2	-0.370586	-0.385263
rna-NM_001349610.2	-0.370586	-0.385263
rna-NM_001349608.2	-0.380735	-0.382053
rna-NM_001349612.2	-0.380735	-0.382053
rna-NM_001349627.2	-0.423438	-0.410685
rna-NM_001195563.2	-0.417041	-0.416659
rna-XM_011541084.2	-0.370586	-0.385263
rna-XM_011541083.2	-0.370586	-0.385263
rna-XM_011541090.3	-0.370586	-0.385263
rna-XM_017000778.1	-0.370586	-0.385263
rna-XM_017000777.1	-0.370586	-0.385263
rna-XM_011541086.3	-0.384244	-0.397861
rna-XM_011541087.2	-0.391336	-0.397804
rna-XM_011541088.2	-0.401772	-0.394566
rna-XM_017000774.2	-0.384852	-0.39132
rna-XM_011541091.2	-0.392357	-0.391145
rna-XM_011541092.3	-0.392357	-0.391145
rna-XM_017000780.2	-0.392357	-0.391145
rna-XM_017000781.1	-0.420018	-0.419637
rna-XM_024454334.1	0.359715	-0.147651
rna-NM_001349614.1	0.359715	-0.147651
rna-NM_001349620.1	0.359715	-0.147651
rna-NM_001349621.1	0.359715	-0.147651
rna-NM_001349623.1	0.359715	-0.147651
rna-NM_001349625.1	0.359715	-0.147651
rna-NM_001349617.1	0.359715	-0.147651
rna-XM_024454329.1	0.359715	-0.147651
rna-XM_024454330.1	0.00357166	-0.825723
rna-NM_001349613.1	0.359715	-0.147651
rna-NM_001349616.2	0.359715	-0.147651
rna-NM_001349615.2	0.359715	-0.147651
rna-NM_001349618.2	0.359715	-0.147651
rna-NM_001349619.2	0.359715	-0.147651
rna-NM_001349622.2	0.359715	-0.147651
rna-NM_001349626.2	0.359715	-0.147651
rna-NM_001349624.3	0.359715	-0.147651
rna-XM_024454332.1	0.359715	-0.147651
rna-XM_024454331.1	0.359715	-0.147651
rna-XM_024454333.1	0.359715	-0.147651
rna-XM_024454335.1	0.359715	-0.147651
rna-XM_024454338.1	0.359715	-0.147651
gene-RPL37P9	0.681644	0.589315
rna-XR_946934.3	0.681644	0.589315
rna-NR_146199.1	0.681644	0.589315
rna-NR_146201.1	0.681644	0.589315
rna-NR_146200.1	0.681644	0.589315
rna-XR_001737886.1	0.681644	0.589315
rna-XR_001737885.1	0.681644	0.589315
rna-XR_946928.2	0.681644	0.589315
rna-XR_946926.2	0.681644	0.589315
rna-XR_001737884.1	0.681644	0.589315
rna-XR_946925.2	0.681644	0.589315
rna-XR_001737887.1	0.681644	0.589315
rna-XR_001737883.2	0.681644	0.589315
rna-XR_002958252.1	-0.318356	-0.410685
rna-XR_002958251.1	-0.318356	-0.410685
rna-XR_946915.2	0.681644	0.589315
rna-XR_946916.2	0.681644	0.589315
rna-XR_946917.2	0.681644	0.589315
rna-XR_946918.2	0.681644	0.589315
rna-XR_946914.2	0.681644	0.589315
rna-XM_017002841.2	0.130628	0.196997
rna-NM_004781.4	-0.152304	-0.144753
rna-NM_001289863.2	-1.31108	-0.857702
rna-NM_001289864.2	-1.31229	-0.858918
rna-NM_016831.3	-1.31108	-0.857702
rna-XM_017002734.1	-1.37208	-0.907788
rna-XM_017002727.1	-1.38199	-0.914088
rna-XM_024450612.1	-1.36325	-0.917434
rna-XM_017002728.1	-1.36976	-0.901856
rna-XM_017002730.2	-1.36976	-0.901856
rna-XM_017002731.2	-1.36976	-0.901856
rna-XM_005263524.4	-1.30864	-0.858588
rna-XM_024450585.1	-1.30864	-0.858588
rna-XM_017002733.2	-1.37208	-0.907788
rna-XM_017002735.2	-1.37208	-0.907788
rna-XM_024450611.1	-1.37208	-0.907788
rna-XM_024450586.1	-1.38199	-0.914088
rna-XM_024450587.1	-1.38199	-0.914088
rna-XM_024450588.1	-1.38199	-0.914088
rna-XM_017002723.2	-1.38199	-0.914088
rna-XM_017002724.2	-1.38199	-0.914088
rna-XM_017002726.2	-1.38199	-0.914088
rna-XM_024450590.1	-1.38199	-0.914088
rna-NM_001289862.1	-1.31108	-0.857702
rna-NM_001289861.1	-1.31108	-0.857702
rna-XM_017002732.1	-1.37249	-0.900752
rna-XM_017002738.2	-1.3704	-0.88367
rna-XM_017002737.1	-1.36614	-0.879404
rna-XM_017002729.1	-1.35837	-0.902265
rna-XM_017000119.1	-1.31836	-1.41069
rna-XM_017000116.1	-1.31836	-1.41069
rna-XM_017000118.1	-1.31836	-1.41069
rna-XM_017000117.1	-1.31836	-1.41069
rna-XM_011540537.2	-1.31836	-1.41069
rna-NM_021995.2	-1.31836	-1.41069
rna-XM_011540538.1	-1.31836	-1.41069
rna-NM_006786.4	-0.318356	-0.410685
rna-NM_001561.5	-0.318356	-0.410685
rna-XM_011541386.2	-0.318356	-0.410685
rna-XM_006710618.3	0.681644	0.589315
rna-NM_001123377.1	0.597596	0.390162
rna-NM_007262.5	0.597596	0.390162
rna-XM_005263424.3	0.596755	0.391251
rna-XM_011541596.3	0.964506	0.671624
rna-XM_005263477.3	0.964507	0.670913
rna-XM_006710697.3	0.965847	0.667192
rna-NM_018948.4	0.963946	0.670656
gene-RPL7AP18	0.681644	0.589315
rna-XR_001737893.1	0.681644	0.589315
rna-XR_001737892.1	0.681644	0.589315
rna-NR_125998.1	-0.488281	-0.258682
rna-XR_946937.2	0.681644	0.348306
rna-NM_001080397.2	1.68164	1.58931
rna-XM_011541530.2	1.68164	1.58931
rna-XM_011541531.2	1.68164	1.58931
rna-XM_024447371.1	1.68164	1.58931
rna-XM_024447372.1	1.68164	1.58931
rna-NM_001042681.2	-0.138947	-0.166809
rna-NM_012102.4	-0.143332	-0.171194
rna-NM_001042682.2	-0.113391	-0.146826
rna-NR_125999.1	0.681644	1.58931
rna-NR_132752.1	0.681644	0.589315
gene-RPL7P11	0.681644	0.589315
gene-RPL7P7	0.681644	1.17428
gene-RPL23AP19	0.681644	0.589315
rna-NM_001428.5	0.862533	0.658659
rna-NM_001353346.3	0.862569	0.657813
rna-NM_001201483.4	0.860984	0.65532
rna-NR_106786.1	-0.318356	-0.410685
rna-MIR6728	-0.318356	-0.410685
rna-MIR6728-2	0.681644	0.589315
rna-NR_038351.1	-0.903319	0.00435202
gene-HMGN2P17	0.681644	0.589315
rna-XR_002958532.1	0.681644	0.589315
rna-XR_002958531.1	0.681644	0.589315
rna-XR_002958527.1	0.681644	0.589315
rna-XR_002958529.1	0.681644	0.589315
rna-XR_002958530.1	0.681644	0.589315
rna-XR_002958528.1	0.681644	0.589315
rna-NM_001215.4	0.681644	0.589315
rna-NM_001270501.2	0.681644	0.589315
rna-NM_001270502.2	0.681644	0.589315
rna-XM_011542084.3	0.681644	0.589315
rna-NM_001270500.2	0.681644	0.589315
rna-XM_011542083.3	0.681644	0.589315
gene-RN7SL451P	0.681644	0.589315
rna-XM_011540824.2	0.681644	0.589315
rna-NM_207420.2	0.681644	0.589315
rna-XM_011540825.2	0.681644	0.589315
rna-NM_001328619.2	-0.218821	-0.31115
rna-NM_001328621.2	-0.095964	-0.188293
rna-NM_001328620.2	-0.218821	-0.31115
rna-NM_003039.3	-0.218821	-0.31115
rna-NM_001135585.2	-0.696868	-0.111125
rna-NM_024980.5	0.30171	-0.020739
rna-XM_005263497.5	0.33372	-0.0192605
rna-XM_005263496.5	0.326979	-0.00958717
rna-NR_132742.1	-0.86025	-0.811223
rna-NR_029610.1	-2.12571	-3.21804
rna-MIR34A	0.681644	0.589315
rna-MIR34A-2	0.681644	0.589315
rna-NR_132738.1	-0.125711	0.482399
rna-XM_006711052.4	0.764062	0.578277
rna-NM_004285.4	0.764062	0.578541
rna-XM_017002865.2	0.76783	0.579091
rna-NM_001282587.2	0.766884	0.578527
rna-XM_005263540.5	0.765235	0.578057
rna-XM_017002866.2	0.774989	0.580373
rna-NM_025106.4	0.316573	0.22924
rna-NR_104622.2	0.0422333	0.378748
rna-NR_104623.2	0.0422333	0.378748
rna-NM_032315.3	-1.22031	-1.20143
rna-XM_011542296.1	-1.26064	-1.29204
rna-XM_005263503.4	-1.2995	-1.23235
gene-RPL9P11	-0.813121	-1.04295
rna-XR_244785.3	-1.52781	-0.713248
rna-XM_017000549.1	-1.07735	-0.4778
rna-XM_017000550.1	-1.07735	-0.548189
rna-XM_006710417.3	-1.07735	-0.548189
rna-XM_011540910.2	-1.85441	-0.461312
rna-NM_001130924.3	-1.07735	-0.4778
rna-NM_001010866.4	-0.996428	-0.887124
rna-XM_017000551.2	-1.07735	-0.4778
rna-XM_017000552.2	-1.07735	-0.4778
rna-XM_017003077.1	1.26661	-0.410685
rna-XR_946951.1	0.681644	0.589315
rna-XR_002956806.1	1.60364	0.800819
rna-XM_017001477.1	1.52964	0.726818
rna-XM_017001478.1	1.60364	0.800819
rna-XM_017001480.1	1.52118	0.800819
rna-XM_006710689.2	1.52118	0.800819
rna-NM_005026.5	1.60364	0.800819
rna-XM_024447664.1	1.60364	0.800819
rna-XM_024447661.1	1.60364	0.800819
rna-XM_024447663.1	1.60364	0.800819
rna-XM_017001483.2	1.60364	0.800819
rna-XM_017001479.1	1.52118	0.800819
rna-XM_017001481.1	1.52118	0.800819
rna-NM_001350234.2	1.60364	0.800819
rna-XM_017001476.1	1.60364	0.800819
rna-XM_006710687.2	1.60364	0.800819
rna-NM_001350235.1	1.60364	0.800819
rna-XM_017001482.2	1.563	0.800819
rna-NR_027045.1	0.681644	0.589315
rna-NR_126367.1	1.68164	0.911243
rna-NR_126366.1	1.81915	1.07474
rna-NR_126368.1	1.68164	0.589315
rna-NM_014944.4	0.110487	0.281192
rna-NM_001302883.1	0.110487	0.281192
rna-NM_001009566.2	0.110487	0.281192
gene-MZT1P1	0.681644	0.589315
rna-NM_001012329.2	-0.287983	-0.416838
rna-NM_020248.3	-0.287983	-0.416838
rna-XM_017001853.2	-0.170258	-0.177195
rna-XM_017001854.2	-0.197675	-0.220463
rna-XM_017001855.2	-0.196101	-0.21804
rna-XR_946952.2	0.681644	0.589315
rna-NM_001316975.2	0.771374	0.460273
rna-XM_005263506.2	0.763679	0.452578
rna-NM_001316974.2	0.307669	0.0310824
rna-NM_001316976.2	0.316214	0.0312397
rna-NM_001316973.2	0.307669	0.0310824
rna-NM_032368.5	0.304832	0.0282452
rna-XM_017002546.1	0.307669	0.0310824
rna-XM_017002547.1	0.304832	0.0282452
rna-XM_005263509.3	0.457714	0.206186
rna-NM_001297778.1	0.151911	0.302152
rna-XM_017002108.2	0.369053	0.366922
rna-NM_022787.4	0.14489	0.295131
rna-XM_011541971.2	0.261535	0.32324
rna-NM_001297779.2	0.414857	0.409991
rna-XM_017002107.2	0.0759225	0.318013
rna-NR_158969.1	0.681644	0.589315
rna-NR_049882.1	0.681644	0.589315
rna-MIR5697	0.681644	0.589315
rna-NR_138250.1	0.681644	0.589315
rna-NM_052960.3	0.681644	0.589315
rna-XR_001736907.2	-0.311295	-0.316161
rna-XR_946516.3	-0.339677	-0.302008
rna-XM_005263422.2	-0.312797	-0.316358
rna-NM_001105562.3	-0.310009	-0.316181
rna-NM_006048.5	-0.302956	-0.303569
rna-XM_011540490.2	-0.358546	-0.285485
rna-XM_011540489.3	-0.314229	-0.28034
rna-XM_017000036.2	-0.31409	-0.310296
rna-XM_011540488.3	-0.318356	-0.317375
rna-XM_017000035.2	-0.31335	-0.324698
gene-RPL21P21	0.681644	0.589315
rna-NM_001365951.2	-0.231913	-0.146826
rna-NM_183416.4	-0.0378731	0.224463
rna-NM_015074.3	-0.230675	-0.145589
rna-NM_001365952.1	-0.230602	-0.148478
rna-NM_001365953.1	-0.0341055	0.222617
gene-RNU6-37P	-0.903319	-0.995648
rna-XR_946953.2	0.681644	0.589315
rna-NM_001304452.2	-1.0347	-0.884826
rna-NM_002631.4	-1.03625	-0.884826
rna-NM_001304451.2	-1.03625	-0.884826
rna-NR_037187.1	0.222212	0.111736
rna-NM_001270517.2	0.144616	0.161221
rna-NM_198544.4	0.073961	-0.0531335
rna-NM_199006.3	-0.0187962	-0.0236624
rna-NM_001243768.2	0.163513	0.0351143
rna-NR_036462.1	0.255018	0.162689
rna-NM_199294.3	0.219739	0.18085
rna-NM_001302.5	-0.166353	-0.58061
rna-NM_004401.3	-0.3293	-0.217132
rna-NM_213566.2	-0.213274	-0.153004
rna-XM_011541580.1	-0.348458	-0.215914
rna-NM_004565.3	-0.344043	-0.220164
rna-XM_011541579.3	-0.348458	-0.201117
rna-XM_011541577.2	-0.344043	-0.220164
rna-XM_024447651.1	-0.344043	-0.220164
rna-XM_011541578.2	-0.389178	-0.216961
rna-XM_005263470.5	-0.403748	-0.209773
gene-RN7SL614P	1.68164	0.589315
rna-NM_001079843.3	-0.344509	-0.270828
rna-XM_017001540.2	-0.331653	-0.280017
rna-XM_017001541.2	-0.331653	-0.280017
rna-XM_017001539.2	-0.331653	-0.288099
rna-XM_005263479.3	-0.363999	-0.309487
rna-NM_017766.5	-0.391491	-0.351572
rna-XM_011541635.2	-0.391491	-0.362142
rna-XR_946954.1	0.681644	0.589315
rna-XR_001737778.1	0.681644	0.589315
rna-NM_001170754.1	-0.318356	-0.410685
rna-XM_017000373.1	-0.318356	-0.410685
rna-NM_001366227.1	-0.318356	-0.410685
gene-CFL1P6	-0.318356	1.17428
rna-NM_007375.3	0.0647765	0.121973
rna-XM_017000863.2	0.0535469	0.116223
rna-XM_017000864.2	0.0551537	0.131357
rna-XM_017000865.2	0.0584468	0.133762
rna-XM_017000867.2	0.022727	0.123567
rna-XM_017000866.2	0.0242662	0.106985
rna-XM_017000868.2	0.0434048	0.144252
rna-XR_002958895.1	-0.91613	-0.697151
rna-XR_001736931.1	-0.913273	-0.695999
rna-XR_001736932.1	-0.897424	-0.690653
rna-NM_006610.4	-0.936436	-0.688703
rna-XM_017000097.1	-0.897938	-0.694649
rna-NM_139208.3	-0.900783	-0.703467
rna-NM_003132.3	0.0106233	0.136295
rna-XM_017002179.2	0.00110341	0.178381
rna-XR_002956819.1	-0.021545	0.0476361
rna-XR_002956818.1	-0.021545	0.0476361
rna-XR_002956822.1	-0.0200152	0.0451971
rna-XR_002956821.1	-0.0200152	0.0451971
rna-XR_002956820.1	-0.0117474	0.0485227
rna-XM_005263475.2	-0.0210904	0.0483015
rna-XM_017001497.2	-0.0195592	0.0458583
rna-XM_017001495.2	-0.0112761	0.0491937
rna-NM_002685.4	-0.0218586	0.0495246
rna-NM_001001998.3	-0.0210904	0.0483015
rna-NR_135061.1	-1.31836	-2.41069
rna-NR_135062.1	-1.31836	-2.41069
rna-NR_135063.1	-1.64028	-1.73261
rna-XR_001737087.1	-0.92718	-0.836024
rna-XM_024446187.1	-0.927721	-0.832953
rna-NM_004958.4	-0.926881	-0.834299
rna-XM_005263438.2	-0.926881	-0.835063
rna-XM_017000901.1	-0.927465	-0.835543
rna-XM_017000900.1	-0.926631	-0.834712
rna-XM_011541166.2	-0.860909	-0.836177
rna-XM_017000902.1	-0.908481	-0.84474
rna-NR_046600.1	1.68164	0.589315
gene-RNU6-537P	0.681644	0.589315
rna-XR_001736901.1	-2.71525	-2.90711
rna-XM_017000004.1	-2.58613	-2.97219
rna-NM_021146.4	-2.71525	-2.90711
gene-RPL39P6	0.681644	0.589315
rna-XR_946616.3	-1.12846	-1.05729
rna-NM_001330349.1	-1.18085	-1.08876
rna-NM_001330350.1	-1.18254	-0.971091
rna-NM_013319.2	-1.14858	-0.969751
gene-UBE2V2P3	0.681644	0.589315
rna-XR_946957.3	0.681644	0.589315
rna-XR_946958.2	0.681644	0.589315
rna-XR_946959.3	0.681644	0.589315
rna-XR_001737779.2	0.681644	0.589315
rna-XR_946717.2	0.681644	0.589315
rna-XR_001737342.1	0.681644	0.589315
rna-NM_020780.2	0.681644	0.589315
rna-XM_011541830.2	0.681644	0.589315
rna-XM_011541831.2	0.681644	0.589315
rna-XM_011541832.2	0.681644	0.589315
rna-XM_011541833.2	0.681644	0.589315
rna-XM_011541835.2	0.681644	0.589315
rna-XM_011541828.3	0.681644	0.589315
rna-XM_011541829.1	0.681644	0.589315
rna-XR_002958253.1	0.681644	0.589315
rna-NR_104624.1	0.681644	0.589315
rna-NM_012168.6	-0.911575	-0.705767
rna-NR_130909.1	-1.26865	-1.26106
rna-XM_005263537.1	-1.1969	-1.19157
rna-NM_001304791.2	-1.21349	-1.21304
rna-NM_183412.3	-1.21844	-1.2073
rna-XM_011542435.1	-1.22179	-1.23582
rna-XM_024450967.1	-1.23572	-1.23202
rna-NM_001014765.1	-1.2536	-1.24493
rna-NM_001304790.1	-1.26087	-1.24468
rna-NM_001330355.1	-1.2594	-1.26427
rna-NM_183413.2	-1.25917	-1.25839
rna-XM_024450974.1	-1.23572	-1.23202
rna-XM_005263536.4	-1.23607	-1.2382
rna-NM_033182.6	-1.25378	-1.26427
rna-XM_017002844.2	-1.24483	-1.33716
rna-XM_006711045.3	-1.21756	-1.35483
rna-XM_017002843.2	-1.22997	-1.25868
rna-XM_006711043.3	-1.22643	-1.35483
rna-XM_017002842.2	-1.23589	-1.25868
rna-NM_018438.6	-0.912479	-0.706972
rna-XM_005263448.5	-0.918553	-0.713046
rna-XM_017001007.2	-0.909393	-0.70559
rna-XM_005263451.5	-0.915519	-0.710012
rna-XM_005263449.5	-0.909432	-0.703925
rna-XM_011541232.3	-0.909432	-0.703925
rna-XM_006710571.3	-0.903319	-0.699516
rna-NM_001127325.1	-0.82332	-0.599719
rna-XM_024450407.1	-0.817346	-0.599719
rna-NM_006341.4	-0.82332	-0.599719
rna-XM_011541405.2	0.681644	0.589315
rna-XM_017001215.1	0.681644	0.589315
rna-XM_017001214.1	0.681644	0.589315
rna-NM_198545.4	0.681644	0.589315
rna-NM_001040197.1	0.330736	0.012526
rna-NM_001040196.1	0.330736	0.012526
rna-NM_001040194.1	0.332194	0.0456928
rna-NM_001040195.1	0.308185	0.0541051
rna-XM_011541802.2	0.341153	0.012526
rna-XM_011541800.3	0.342842	0.0456928
rna-XM_011541799.3	0.342842	0.0456928
rna-NM_020350.5	0.332194	0.0456928
gene-LOC101060126	0.681644	0.589315
rna-XM_024446507.1	0.681644	0.589315
rna-XM_024446506.1	0.681644	0.589315
rna-XM_011541272.3	0.681644	0.589315
rna-XM_011541276.3	0.681644	0.589315
rna-XM_011541277.3	0.681644	0.589315
rna-XM_024446512.1	0.681644	0.589315
rna-XM_024446509.1	0.681644	0.589315
rna-XM_024446514.1	0.681644	0.589315
rna-XM_011541278.2	0.681644	0.589315
rna-NM_001010881.2	0.681644	0.589315
rna-XM_024446517.1	0.681644	0.589315
rna-XM_024446508.1	0.681644	0.589315
rna-XM_024446515.1	0.681644	0.589315
rna-XM_024446518.1	0.681644	0.589315
rna-NR_126000.1	0.681644	0.589315
rna-XR_002956640.1	-0.690325	-0.464125
rna-NM_005957.4	-0.549813	-0.401678
rna-NM_001330358.1	-0.545767	-0.392764
rna-XM_005263463.4	-0.610537	-0.510221
rna-XM_005263462.4	-0.610537	-0.52316
rna-XM_005263460.5	-0.628925	-0.486788
rna-XM_011541495.3	-0.690325	-0.584715
rna-XM_011541496.3	-0.555396	-0.507547
rna-XM_024447198.1	-0.574011	-0.512866
rna-XM_017001328.2	-0.530276	-0.371796
rna-NR_046428.1	-0.831847	-0.998177
rna-NM_001256959.1	-0.824652	-0.998177
rna-NM_001286.4	-0.824652	-0.998177
rna-NR_037806.1	-1.20765	-1.26756
rna-NM_006172.4	0.681644	0.589315
rna-NM_002521.3	0.681644	0.589315
gene-LOC390997	0.681644	0.589315
rna-NR_002754.2	0.681644	0.589315
rna-NM_138346.3	-0.805044	-0.639392
rna-NM_001316320.2	-0.502781	-0.434441
rna-NM_000302.4	-0.501756	-0.434111
rna-NM_014874.3	-0.33532	-0.22804
rna-NM_001127660.1	-0.331758	-0.223309
rna-XM_005263548.3	-0.33532	-0.22714
rna-XM_005263543.3	-0.33532	-0.22714
rna-XM_024451299.1	-0.333765	-0.227651
rna-XM_005263545.3	-0.334809	-0.227529
rna-XM_005263547.3	-0.333765	-0.228551
rna-XM_005263487.4	-0.153297	0.0684824
rna-NM_021933.4	-0.153297	0.0684824
rna-XM_011541896.1	-0.172926	0.0684824
rna-XM_011541895.1	-0.153297	0.0684824
rna-NR_106787.1	0.681644	0.589315
rna-MIR6729	0.681644	0.589315
rna-MIR6729-2	0.681644	0.589315
rna-NM_001243.5	0.681644	0.589315
rna-XM_011542441.3	0.681644	0.589315
rna-NM_001281430.2	0.681644	0.589315
rna-XM_011542443.2	0.681644	0.589315
gene-RPL23AP89	0.681644	0.589315
rna-NR_107000.1	1.30313	0.210803
rna-MIR7846	1.39214	0.451811
rna-XM_011542060.2	0.525524	-0.121179
rna-XM_011542063.2	0.537908	-0.108795
rna-XM_017002214.1	0.531703	-0.115
rna-XM_017002215.1	0.54414	-0.102563
rna-XM_017002211.1	0.330736	-0.346555
rna-NM_001066.3	0.537908	-0.108795
rna-NR_039775.2	2.26661	0.589315
rna-MIR4632	0.681644	0.589315
rna-MIR4632-2	2.26661	0.589315
rna-XR_001737895.2	0.681644	0.589315
gene-RPL10P17	0.681644	0.589315
rna-NM_015378.4	-0.369722	-0.225174
rna-NM_018156.4	-0.369722	-0.226313
rna-NR_003025.1	-0.318356	0.911243
rna-XR_001737780.2	0.117743	-0.498148
rna-XR_946965.3	0.117743	-0.498148
rna-XR_946966.3	0.117743	-0.498148
rna-NM_004753.7	-0.558768	-0.473549
rna-XM_006711036.2	-0.55799	-0.48744
rna-NM_001319225.2	-0.603151	-0.517404
rna-NM_001324370.2	-0.60331	-0.512715
rna-XM_017002809.1	-0.605525	-0.515587
rna-NR_106788.2	-2.31836	-1.41069
rna-MIR6730	-2.12571	-1.21804
rna-MIR6730-2	-0.903319	0.00435202
rna-NM_001013630.1	0.681644	0.589315
rna-XM_017001152.1	0.681644	0.589315
rna-XM_017001153.1	0.681644	0.589315
rna-NR_111984.1	0.681644	0.589315
rna-NM_001103170.3	0.681644	0.589315
rna-NM_152290.4	0.681644	0.589315
rna-NM_001330361.2	0.681644	0.589315
rna-NM_001080830.4	0.681644	0.589315
rna-NM_023013.4	0.681644	0.589315
rna-NM_001294139.1	0.681644	0.589315
rna-NR_146629.1	0.681644	0.589315
rna-XM_011541479.2	0.681644	0.589315
rna-NM_001146344.3	0.681644	0.589315
gene-PRAMEF30P	0.681644	0.589315
rna-NM_001013631.2	0.681644	0.589315
rna-NM_023014.1	0.681644	0.589315
rna-XM_011542004.1	0.681644	0.589315
rna-NM_001009611.4	0.681644	0.589315
rna-NM_001039361.4	0.681644	0.589315
rna-NM_001012277.4	0.681644	0.589315
gene-RNU6-1072P	0.681644	0.589315
rna-NM_001010889.2	0.681644	0.589315
gene-PRAMEF28P	0.681644	0.589315
rna-NM_001300891.1	0.681644	0.589315
rna-NM_001146181.2	0.681644	0.589315
rna-NM_001310134.1	0.681644	0.589315
rna-NR_111947.1	0.681644	0.589315
gene-PRAMEF35P	0.681644	0.589315
rna-NM_001136561.3	0.681644	0.589315
rna-NR_111945.1	0.681644	0.589315
rna-NM_001306072.1	0.681644	0.589315
rna-NM_001302551.1	0.681644	0.589315
rna-NM_001010890.2	0.681644	0.589315
rna-NM_001291380.1	0.681644	0.589315
rna-XM_011541458.1	0.681644	0.589315
rna-NM_001099850.2	0.681644	0.589315
rna-NM_001013407.2	0.681644	0.589315
gene-RNU6-771P	0.681644	0.589315
rna-XM_017001269.1	0.681644	0.589315
rna-NM_001012276.3	0.681644	0.589315
rna-NM_001291381.1	0.681644	0.589315
rna-NM_001098376.3	0.681644	0.589315
rna-NM_001024661.2	0.681644	0.589315
rna-XM_011542078.3	0.681644	0.589315
rna-NM_001099790.2	0.681644	0.589315
rna-NM_001099851.3	0.681644	0.589315
rna-NM_001099852.2	0.681644	0.589315
rna-NM_001010847.2	0.681644	0.589315
rna-XR_426659.3	0.681644	0.589315
rna-XR_426658.3	0.681644	0.589315
rna-XR_001737896.1	0.681644	0.589315
gene-BRWD1P1	0.681644	0.589315
rna-NM_006474.4	0.681644	0.589315
rna-NM_198389.2	0.681644	0.589315
rna-XM_006710295.1	0.681644	0.589315
rna-NM_001006624.2	0.681644	0.589315
rna-NM_001006625.2	0.681644	0.589315
rna-XM_024451415.1	0.681644	0.589315
rna-XM_024451404.1	0.681644	0.589315
rna-XR_001737897.1	0.681644	0.589315
rna-XR_946968.2	0.681644	0.589315
rna-XR_946969.2	0.681644	0.589315
rna-XR_002957562.1	-0.381782	-0.490413
rna-XM_017002264.2	-0.182701	-0.238504
rna-NM_001135610.2	-0.182701	-0.238504
rna-XM_017002256.1	-0.382132	-0.482635
rna-NM_012231.4	-0.382132	-0.482635
rna-NM_015866.4	-0.35398	-0.368307
rna-XM_017002255.1	-0.382132	-0.482635
rna-XM_017002257.1	-0.35398	-0.368307
rna-NM_001007257.3	-0.35398	-0.368307
rna-XM_017002259.2	-0.38991	-0.482239
rna-XM_017002262.1	-0.361779	-0.368532
rna-XM_017002261.2	-0.377898	-0.486529
rna-XM_017002263.2	-0.374004	-0.482635
rna-XM_017002260.2	-0.374004	-0.474461
rna-XM_011541074.3	0.681644	0.589315
rna-XM_005245795.5	0.681644	0.589315
rna-XM_011541080.3	0.681644	0.589315
rna-XM_017000770.2	0.681644	0.589315
rna-XM_017000768.2	0.681644	0.589315
rna-XM_017000769.2	0.681644	0.589315
rna-NM_201628.3	0.681644	0.589315
rna-NM_001370230.1	0.681644	0.589315
rna-NM_015209.2	0.681644	0.589315
rna-XM_017000771.1	0.681644	0.589315
rna-NM_001370229.1	0.681644	0.589315
rna-NM_001018000.3	0.681644	0.589315
rna-XM_011541075.2	0.681644	0.589315
rna-XM_011541077.2	0.681644	0.589315
rna-NM_001370231.1	0.681644	0.589315
rna-NM_001018001.2	0.681644	0.589315
rna-XM_011541076.2	0.681644	0.589315
rna-NM_001017999.2	0.681644	0.589315
rna-XR_001737610.1	0.681644	0.589315
rna-XR_001737611.1	0.681644	0.589315
rna-XR_001737615.1	0.681644	0.589315
rna-NR_149058.1	0.681644	0.589315
gene-TBCAP2	0.681644	0.589315
rna-XR_001737612.1	0.681644	0.589315
rna-XR_001737613.2	0.681644	0.589315
rna-XR_001737616.1	0.681644	0.589315
rna-NR_027136.1	0.681644	0.589315
rna-NR_135082.2	0.922652	0.451811
rna-XM_017001590.1	0.922652	0.451811
rna-NM_001136217.1	0.922652	0.451811
rna-NM_001136216.2	0.922652	0.451811
rna-XM_011541676.1	0.922652	0.451811
rna-NM_001136218.2	0.922652	0.451811
rna-NM_001319665.2	0.922652	0.451811
rna-NM_018022.3	0.922652	0.451811
rna-XM_005245919.1	0.922652	0.451811
rna-XM_017002222.2	0.681644	0.589315
rna-NM_001278502.1	0.681644	0.589315
rna-NM_001278501.1	0.681644	0.589315
gene-LOC100420251	0.681644	0.589315
rna-XM_011540598.3	0.681644	0.589315
rna-XM_011540576.2	2.26661	0.589315
rna-XM_017000202.1	2.26661	0.589315
rna-XM_017000205.1	2.26661	0.589315
rna-XM_017000207.2	2.26661	0.589315
rna-XM_017000198.2	2.26661	0.589315
rna-XM_017000199.2	2.26661	0.589315
rna-XM_017000200.1	2.26661	0.589315
rna-XM_017000201.1	2.26661	0.589315
rna-XM_011540575.2	1.68164	0.589315
rna-XM_011540584.3	1.68164	0.589315
rna-XM_017000213.1	0.681644	0.589315
rna-XM_017000214.2	0.681644	0.589315
rna-XM_011540597.3	0.681644	0.589315
rna-XM_011540581.3	2.26661	0.589315
rna-XM_011540582.3	2.26661	0.589315
rna-XM_024452918.1	2.26661	0.589315
rna-XM_011540580.3	1.68164	0.589315
rna-XM_017000211.2	1.68164	0.589315
rna-XM_017000203.2	2.26661	0.589315
rna-XM_017000206.2	2.26661	0.589315
rna-XM_011540593.3	1.68164	0.589315
rna-XM_017000204.2	2.26661	0.589315
rna-XM_024452887.1	1.68164	0.589315
rna-XM_024452892.1	1.68164	0.589315
rna-XM_011540590.3	1.68164	0.589315
rna-XM_017000208.2	2.26661	0.589315
rna-XM_024452912.1	1.68164	0.589315
rna-XM_024452909.1	1.68164	0.589315
rna-XM_024452908.1	1.68164	0.589315
rna-XM_024452903.1	1.68164	0.589315
rna-XM_017000210.2	1.68164	0.589315
rna-XM_011540588.3	1.68164	0.589315
rna-XM_017000212.2	1.68164	0.589315
rna-NM_052929.2	1.68164	0.589315
rna-XM_011540577.2	2.26661	0.589315
rna-XM_024452898.1	2.26661	0.589315
rna-XM_011540592.2	2.26661	0.589315
rna-XM_011540595.2	2.26661	0.589315
rna-XM_011540596.2	2.26661	0.589315
rna-XM_024452916.1	2.26661	0.589315
rna-NR_148919.1	0.681644	0.589315
rna-NR_148918.1	0.681644	0.589315
rna-XR_002958255.1	0.681644	0.589315
rna-XR_946980.3	0.681644	0.589315
rna-XR_241208.3	0.681644	0.589315
rna-XR_946984.2	0.681644	0.589315
rna-XR_241207.4	0.681644	0.589315
rna-XR_946981.2	0.681644	0.589315
rna-NM_024329.6	0.585932	0.503982
rna-XM_005246000.3	0.585932	0.498802
rna-XM_011540550.1	0.681644	0.589315
rna-NM_007272.3	0.681644	0.589315
rna-NM_033440.3	0.681644	0.589315
rna-XR_002958256.1	0.681644	0.589315
rna-NM_015849.3	0.681644	0.589315
rna-NR_102733.1	0.61374	0.486221
rna-NR_102732.1	0.648091	0.486221
rna-NM_032996.3	0.647696	0.5029
rna-NM_001278054.1	0.647696	0.391868
rna-NM_001229.5	0.631017	0.486221
rna-XM_005246014.2	0.626502	0.496205
rna-XM_011542273.3	0.708116	0.357989
rna-XR_001737079.2	0.0287422	-0.0321739
rna-XR_001737078.1	-0.131041	-0.215914
rna-NR_109898.1	0.0258597	-0.0306241
rna-NM_001287811.1	0.0254224	-0.0308374
rna-NM_015291.4	0.0287422	-0.0366198
rna-NR_135613.1	0.681644	0.589315
rna-NM_024758.5	0.0538256	0.129003
gene-CHCHD2P6	0.319073	0.41939
gene-CD24P1	0.681644	0.589315
rna-NM_032341.5	-0.783043	-0.546912
rna-NM_006511.2	-1.03731	-0.627756
rna-XM_017000757.1	-0.39973	-0.289651
rna-XM_017000758.1	-0.396359	-0.28628
rna-XM_005245790.4	-0.392801	-0.28628
rna-NM_015164.4	-0.396172	-0.289651
rna-XM_005245791.4	-0.356885	-0.308351
rna-XR_001737128.1	-1.31836	-2.41069
rna-XM_011541292.2	-1.31836	-0.732614
rna-XM_017001083.1	-1.31836	-0.732614
rna-XM_011541293.1	-1.31836	-2.41069
rna-NM_207348.3	-1.24436	-0.658613
rna-NR_149050.1	0.681644	0.589315
rna-NM_001013641.3	-0.397714	-0.374566
rna-XM_017001521.2	1.06497	0.45807
rna-XM_017001519.2	1.06497	0.45807
rna-XM_017001520.2	1.06497	0.45807
rna-XM_006710704.3	1.06497	0.45807
rna-XM_011541616.2	1.06497	0.45807
rna-XM_006710705.1	1.04072	0.423305
rna-XM_011541617.2	0.671227	0.536463
rna-XM_011541618.3	0.697411	0.557253
rna-XM_024447751.1	1.05779	0.427043
rna-XM_017001526.2	1.05779	0.427043
rna-XM_005245903.1	1.04072	0.423305
rna-NM_001350151.2	0.671227	0.536463
rna-XM_017001525.1	0.692136	0.557372
rna-XM_005245902.1	1.10485	0.487435
rna-XM_017001523.1	1.11336	0.520602
rna-XM_005245900.1	1.11336	0.520602
rna-XM_017001524.1	1.11336	0.520602
rna-XM_005245901.1	1.11336	0.520602
rna-NM_017556.4	0.692213	0.567941
rna-NM_001024216.3	0.670996	0.557134
rna-NM_001024215.1	1.11336	0.520602
gene-RPL12P14	0.681644	0.589315
rna-NM_001089591.1	0.644169	0.348306
gene-RPS16P1	1.26661	0.967826
rna-NR_024279.1	-0.45586	-0.285155
rna-NM_015001.3	-0.6135	-0.444551
rna-XR_001737399.1	-0.112681	-0.0887574
rna-XM_005245986.2	-0.112681	-0.061101
rna-XM_011542087.3	-0.145889	-0.0841847
rna-XM_011542085.3	-0.145889	-0.0841847
rna-XM_005245987.2	-0.14717	-0.0955894
rna-XM_011542086.2	-0.14717	-0.0955894
rna-XM_017002242.2	-0.151603	-0.0990583
rna-NM_001324137.1	-0.111124	-0.0770756
rna-NM_001242884.1	-0.111124	-0.0770756
rna-NM_001287604.1	-0.112681	-0.0887574
rna-NM_001324138.1	-0.0773483	-0.0534243
rna-NM_003443.2	-0.112681	-0.0887574
rna-NM_001287603.1	-0.112681	-0.0887574
rna-XM_011542088.1	-0.112681	-0.0887574
rna-NM_178840.4	0.681644	0.589315
rna-NM_001349682.1	0.681644	0.589315
rna-NM_001349685.1	0.681644	0.589315
rna-NM_001349687.1	0.681644	0.589315
rna-NM_001349686.1	0.681644	0.589315
rna-NM_014424.4	0.681644	0.589315
rna-NM_001349688.1	0.681644	0.589315
rna-NM_001349683.1	0.681644	0.589315
rna-NM_001349689.1	0.681644	0.589315
rna-NM_004070.4	-2.66075	-1.85999
rna-NM_001042704.2	-2.66075	-1.85999
rna-NM_001257139.2	-2.86268	-1.83953
gene-LOC440568	-0.903319	-0.995648
rna-NM_000085.4	-0.318356	-0.410685
rna-NM_001165945.2	-0.318356	-0.410685
rna-NM_182623.3	-0.125711	-0.633078
rna-NM_001329090.2	1.46752	1.17013
rna-NM_004431.5	1.46752	1.17013
rna-XM_017000537.1	1.35002	1.07658
rna-XR_946987.2	1.30967	0.830323
rna-XR_001737900.1	1.06016	0.589315
rna-XR_241209.3	1.55611	0.506852
rna-XR_946990.2	1.63857	0.408742
rna-XR_946989.2	1.06016	0.726818
rna-XR_946988.3	1.18414	0.704792
rna-XR_001737899.2	1.18414	0.704792
rna-XR_946544.1	-0.095964	-0.410685
rna-NM_153213.5	-0.0122533	-0.104582
rna-XM_011540706.3	-0.0122533	-0.104582
rna-XR_946991.2	-0.985781	-0.773256
rna-XR_001737905.1	-0.511002	-0.825723
rna-XR_001737911.1	0.0536123	-0.0387167
rna-XR_001737910.1	0.0536123	-0.0387167
rna-XR_002958273.1	0.0536123	-0.0387167
rna-XR_001737903.1	-0.0838912	-0.0387167
rna-XR_001737904.1	0.0536123	-0.0387167
rna-XR_001737908.1	0.0536123	-0.0387167
rna-XR_001737901.1	0.0536123	-0.0387167
rna-XR_001737906.1	0.0536123	-0.0387167
rna-XR_001737909.1	0.0536123	-0.0387167
rna-XR_001737907.1	0.0536123	-0.0387167
rna-XR_001737902.1	0.0536123	-0.0387167
rna-NM_030907.4	0.12525	-0.299654
rna-XM_011542126.3	0.29462	-0.328223
gene-MT1XP1	3.26661	1.58931
rna-XR_001737235.1	-0.429388	-0.335498
rna-NM_018994.3	-0.395715	-0.342781
rna-XM_017001502.1	-0.395715	-0.342781
rna-XM_017001503.1	-0.396359	-0.353428
rna-XM_006710698.3	-0.426416	-0.332526
rna-NR_073501.1	-0.0986831	-0.0909086
rna-NR_073502.1	-0.0978561	-0.0900816
rna-NR_073503.1	-0.0978561	-0.0900816
rna-NR_073500.2	-0.0972819	-0.0829013
rna-NM_001114600.3	-0.0978561	-0.0900816
rna-NM_001271869.2	-0.0978561	-0.0900816
gene-RPL22P3	0.681644	0.589315
rna-XR_946646.3	-2.77779	-1.87012
rna-NR_148413.1	-2.31836	-1.41069
rna-XR_946645.1	-1.90332	-0.995648
rna-XR_001737156.1	-1.90332	-0.995648
rna-XM_011541407.3	-2.77779	-1.87012
rna-XM_017001224.2	-2.77779	-1.87012
rna-NM_001353349.1	-1.90332	-0.995648
rna-NM_198546.1	-1.90332	-0.995648
rna-XM_017001217.2	-1.90332	-0.995648
rna-XM_017001220.2	-1.90332	-0.995648
rna-XM_017001216.2	-1.90332	-0.995648
rna-XM_017001225.2	-1.90332	-0.995648
rna-XM_017001222.2	-1.90332	-0.995648
rna-XM_017001221.2	-1.90332	-0.995648
rna-XM_017001223.2	-1.90332	-0.995648
rna-XM_017001219.1	-1.90332	-0.995648
rna-XM_017001218.1	-1.90332	-0.995648
rna-XM_011541417.2	-1.90332	-1.99565
rna-XR_002957108.1	0.717713	0.483242
rna-XR_002957109.1	0.714146	0.483242
rna-XR_001737295.1	0.714146	0.483242
rna-XR_001737296.1	0.710571	0.483242
rna-NM_001145277.1	0.714228	0.479015
rna-NM_001145278.1	0.717803	0.479015
rna-NM_018090.5	0.717803	0.479015
rna-XM_017001721.1	0.71431	0.482682
rna-XM_011541767.2	0.710498	0.479594
rna-NR_147210.1	0.681644	-0.21804
rna-NR_147211.1	0.0966811	-1.99565
rna-NR_023386.1	0.0536123	-0.761183
rna-NR_004430.2	0.681644	0.589315
rna-TRNAN-GUU	0.681644	0.589315
rna-NR_135764.1	0.681644	0.589315
rna-TRNAE-UUC	0.681644	0.589315
rna-TRNAG1	0.681644	0.589315
gene-LOC100421267	1.68164	0.589315
rna-NM_017940.4	-0.246273	-0.297527
rna-XR_001737914.2	-1.72694	-1.59688
rna-NR_026752.1	-0.230129	-0.384922
rna-NR_027504.1	-0.104454	-0.260914
rna-XR_001737913.2	-0.318356	-0.410685
rna-NR_004408.1	0.681644	0.589315
rna-TRNAG-CCC	0.681644	0.589315
gene-EIF1AXP1	0.176551	0.163882
rna-NR_026567.1	0.359715	-0.273182
rna-TRG-CCC5-1	0.681644	0.589315
rna-NR_004421.1	0.681644	0.589315
gene-CROCCP4	0.681644	0.589315
rna-NM_001271733.1	-0.350418	-0.271022
gene-LOC100421279	0.681644	0.589315
rna-NR_037446.1	0.681644	0.589315
rna-MIR3675	0.681644	0.589315
rna-MIR3675-2	0.681644	0.589315
rna-TRG-CCC1-2	0.681644	0.589315
rna-NR_160658.1	0.681644	0.589315
rna-NR_160657.1	0.681644	0.589315
rna-TRE-TTC3-1	0.681644	0.589315
rna-TRN-GTT13-1	0.681644	0.589315
gene-LOC107985101	0.681644	0.589315
rna-NR_135059.1	-0.52781	-0.298211
rna-NR_135058.1	-0.52781	-0.298211
rna-NR_135057.1	-0.106852	-0.266296
rna-NR_135056.1	-0.106852	-0.266296
rna-TRN-GTT4-1	0.681644	0.589315
rna-NR_004427.1	0.681644	0.589315
rna-XR_002958164.1	-0.0187962	-0.587563
rna-XR_002958163.1	-0.0683782	-0.713248
rna-XM_006711058.3	-0.0773483	-0.700192
rna-XM_017002914.2	-0.0732439	-0.843645
rna-XM_024451092.1	-0.095964	-0.843645
rna-XM_017002913.2	-0.0683782	-0.713248
rna-XM_011542470.3	-0.0904045	-0.713248
rna-XM_024451090.1	-0.0904045	-0.713248
rna-XM_011542468.2	-0.0683782	-0.713248
rna-XM_017002915.2	-0.105627	-0.725888
rna-NM_014675.5	-0.055322	-0.700192
rna-NM_001135247.1	0.681644	0.589315
rna-NM_017459.2	0.681644	0.589315
rna-NM_001135248.1	0.681644	0.589315
rna-NM_002403.4	0.681644	0.589315
rna-XR_947003.2	0.681644	0.589315
rna-XM_006710512.1	0.774293	0.826354
rna-XM_017000845.1	0.781179	0.826354
rna-XM_006710513.1	0.774293	0.826354
rna-XM_017000846.1	0.781179	0.826354
rna-XM_017000849.1	0.781179	0.826354
rna-XM_005245811.1	0.774293	0.826354
rna-XM_017000847.1	0.781179	0.826354
rna-XM_005245810.1	0.774293	0.826354
rna-XM_005245812.1	0.774293	0.826354
rna-XM_011541128.1	0.774293	0.826354
rna-XM_017000844.1	0.781179	0.826354
rna-XM_011541129.1	0.775218	0.841151
rna-XM_017000850.1	0.78217	0.841151
rna-XM_005245815.1	0.774293	0.826354
rna-XM_017000848.1	0.781179	0.826354
rna-NM_001141974.3	0.774293	0.826354
rna-NM_001141973.3	0.781179	0.826354
rna-NM_022089.4	0.781179	0.826354
rna-NM_003000.2	-0.372574	-0.27661
rna-XR_001736944.1	0.681644	0.589315
rna-NM_007365.3	0.681644	0.589315
rna-XM_017000148.2	0.681644	0.589315
rna-XR_947005.2	0.681644	0.589315
rna-NR_148993.1	0.681644	0.589315
rna-XR_001737130.2	0.681644	0.589315
rna-XR_001737131.2	0.681644	0.589315
rna-XR_946617.2	0.681644	0.589315
rna-XR_946620.2	0.681644	0.589315
rna-XR_946619.2	0.681644	0.589315
rna-XM_017001103.2	0.681644	0.589315
rna-XM_011541307.2	0.681644	0.589315
rna-NM_013358.3	0.681644	0.589315
rna-XM_017001102.1	0.681644	0.589315
rna-XM_017001101.1	0.681644	0.589315
rna-XM_011541572.2	0.681644	0.589315
rna-NM_016233.2	0.681644	0.589315
rna-XM_011541571.2	0.681644	0.589315
rna-XM_017001463.1	0.681644	0.589315
rna-NR_039768.1	0.681644	0.589315
rna-MIR3972	0.681644	0.589315
rna-XM_011541151.1	0.681644	0.589315
rna-XM_011541156.1	0.681644	0.589315
rna-XM_011541154.2	0.681644	0.589315
rna-XM_011541153.1	0.681644	0.589315
rna-XM_011541155.1	0.681644	0.589315
rna-NM_012387.3	0.681644	0.589315
rna-XM_011541150.1	0.681644	0.589315
rna-XM_011541157.1	0.681644	0.589315
rna-XM_011541152.1	0.681644	0.589315
rna-NM_207421.4	0.681644	0.589315
rna-NM_018715.4	-2.71067	0.518925
rna-NM_001136204.3	-2.71067	0.518925
rna-NR_137287.1	-0.650106	-0.614233
rna-NR_137288.1	-0.650797	-0.614826
rna-XR_001737276.1	-0.658	-0.630146
rna-XR_946690.2	-0.629158	-0.593277
rna-XR_002956988.1	-0.64968	-0.610265
rna-XR_001737277.1	-0.672727	-0.611848
rna-XR_002956989.1	-0.65061	-0.609943
rna-XR_946686.3	-0.658	-0.628866
rna-XR_946688.2	-0.629158	-0.591642
rna-XR_946689.2	-0.629158	-0.593277
rna-XR_946691.2	-0.574958	-0.576293
rna-XM_024448061.1	-0.671419	-0.613307
rna-XM_006710728.1	-0.671419	-0.613307
rna-XM_006710731.1	-0.671419	-0.613307
rna-NM_018125.4	-0.669958	-0.614247
rna-XM_005245923.2	-0.670688	-0.613777
rna-XM_006710729.1	-0.670688	-0.613777
rna-XM_005245925.2	-0.670688	-0.61486
rna-XM_017001617.1	-0.67168	-0.614533
rna-XM_024448059.1	-0.671419	-0.613307
rna-XM_024448062.1	-0.670218	-0.613307
rna-XM_017001621.1	-0.669488	-0.613777
rna-XM_017001622.1	-0.670478	-0.613449
rna-XM_011541692.2	-0.671209	-0.612978
rna-XM_011541691.2	-0.670218	-0.61439
rna-XM_011541693.2	-0.671209	-0.614062
rna-XM_017001619.1	-0.630263	-0.623506
rna-XM_017001620.1	-0.631333	-0.623135
rna-NM_001011722.2	-0.671419	-0.61439
rna-NM_001319837.1	-0.672412	-0.614062
rna-XM_017001618.1	-0.63251	-0.604047
rna-NM_001319838.1	-0.642072	-0.614345
rna-NM_001328124.1	-0.642061	-0.617774
rna-XM_005245929.3	-0.64325	-0.617364
rna-XR_002958657.1	1.16707	0.267386
rna-XR_002958656.1	1.16707	0.267386
rna-XR_002958658.1	1.35972	0.267386
rna-XR_001737782.1	1.16707	0.267386
rna-NM_030812.3	-0.318356	-0.410685
rna-XM_011542212.2	-0.318356	-0.410685
rna-XR_947006.2	0.681644	0.589315
rna-XR_001737785.1	0.681644	0.589315
rna-XR_947007.2	0.681644	0.589315
rna-XR_947008.2	0.681644	0.589315
rna-NR_125946.1	0.681644	0.589315
rna-XM_011542319.3	-0.318356	0.911243
rna-NM_032880.5	-0.640285	0.852349
rna-XM_024450444.1	-1.31836	1.17428
rna-XM_017002604.2	-1.31836	1.17428
rna-XM_017002605.1	-1.31836	1.17428
rna-XR_001737917.2	0.681644	0.589315
rna-XR_001737916.2	0.681644	0.589315
rna-XR_001737915.2	0.681644	0.589315
rna-NM_152375.2	-0.538497	-0.200903
gene-DYNLL1P3	0.681644	0.589315
rna-NM_001135254.2	0.681644	0.589315
rna-NM_002584.3	0.681644	0.589315
rna-NM_013945.3	0.681644	0.589315
rna-NM_152232.2	0.681644	0.589315
rna-XR_001737510.1	-0.15871	-0.0645881
rna-XR_946786.1	-0.159199	-0.0646845
rna-NM_001319218.1	-0.156188	-0.061581
rna-NM_170726.3	-0.153244	-0.0234311
rna-NM_003748.4	-0.157294	-0.0622213
rna-NM_001161504.1	-0.159127	-0.062368
rna-NR_039844.2	0.681644	0.589315
rna-MIR4695	0.681644	0.589315
rna-MIR4695-2	0.681644	0.589315
rna-NR_031622.1	2.68164	0.589315
rna-MIR1290	2.26661	0.589315
rna-NM_001136265.2	0.722984	0.67875
rna-XM_011540630.2	0.722984	0.67875
rna-XR_947015.2	0.681644	0.589315
rna-XR_001737918.1	0.681644	0.589315
rna-XR_947014.2	0.681644	0.589315
rna-XR_001737919.1	0.681644	0.589315
rna-XM_017000830.2	-0.326875	-0.366768
rna-XM_017000828.2	-0.326875	-0.366768
rna-XM_017000826.2	-0.326875	-0.366768
rna-XM_011541113.3	-0.326446	-0.366369
rna-XM_011541109.3	-0.326446	-0.366369
rna-XM_017000823.2	-0.326446	-0.366369
rna-XM_011541112.3	-0.326446	-0.366369
rna-XM_017000827.2	-0.326875	-0.366768
rna-XM_017000825.2	-0.326875	-0.366768
rna-XM_011541121.3	-0.326446	-0.366369
rna-XM_011541116.3	-0.326446	-0.366369
rna-XM_011541118.3	-0.326875	-0.366768
rna-XM_017000829.2	-0.326875	-0.366768
rna-XM_017000824.2	-0.326875	-0.366768
rna-XM_011541117.3	-0.326875	-0.366768
rna-XM_011541110.3	-0.326446	-0.366369
rna-XM_017000822.2	-0.326446	-0.366369
rna-XM_011541111.3	-0.326446	-0.366369
rna-XM_011541120.3	-0.326446	-0.366369
rna-XM_011541115.3	-0.326446	-0.366369
rna-XM_011541114.3	-0.326446	-0.366369
rna-XM_011541108.3	-0.326446	-0.366369
rna-XM_011541119.3	-0.326446	-0.366369
rna-NM_020765.3	-0.325403	-0.364775
rna-NR_135114.1	-0.903319	0.589315
rna-NR_135115.1	-0.055322	0.589315
rna-NM_001271429.2	0.278627	0.260067
rna-NM_001271427.2	0.278627	0.260067
rna-NM_001271428.2	0.278627	0.260067
rna-NM_015047.3	0.278627	0.260067
rna-XM_005245788.2	0.27136	0.229895
rna-XM_005245787.2	0.27136	0.229895
rna-XM_006710675.4	0.38152	0.66075
rna-NM_016183.4	0.390509	0.653763
rna-NR_040289.2	-0.371994	-0.461204
rna-NR_040288.2	-0.277316	-0.392143
rna-XR_001737055.1	-0.142284	-0.176374
rna-XM_011541046.3	-0.169929	-0.217956
rna-XM_017000714.2	-0.175086	-0.217004
rna-NM_012067.3	-0.138111	-0.173291
rna-NR_037847.1	0.137323	0.044994
rna-XR_946785.2	0.207051	-0.0291705
rna-NM_001320979.1	0.198523	-0.0340776
rna-NM_003689.3	0.200826	-0.0290066
gene-RNU6-1099P	0.681644	0.589315
rna-NR_109848.1	-0.353663	-0.582197
rna-XR_001737254.1	-0.34454	-0.552347
rna-XR_001737253.1	-0.324698	-0.57115
rna-XM_011541634.3	-0.336802	-0.556592
rna-XM_006710710.3	-0.337145	-0.571307
rna-XM_005245916.2	-0.321066	-0.59216
rna-XM_006710711.2	-0.321066	-0.598312
rna-NM_001040125.2	-0.309196	-0.542076
rna-NM_017765.3	-0.290462	-0.538209
rna-NM_001040126.2	-0.290098	-0.526163
rna-NM_001287531.2	-0.290098	-0.533049
rna-NM_004930.5	-0.000698777	0.008787
rna-NM_001206540.3	-0.00670677	0.00125848
rna-NM_001206541.3	-0.0024744	0.00435202
rna-NM_001282162.2	-0.00212507	0.008787
rna-XM_024450096.1	-0.00537254	0.012798
rna-XM_024450097.1	-0.00537254	0.012798
rna-XM_011542228.3	-0.00813024	0.00125848
rna-XM_017002428.2	-0.00813024	0.00125848
rna-XM_006710938.4	-0.00616734	0.00037583
rna-XM_011542229.3	-0.0113935	0.00523793
rna-XM_011542230.3	-0.0113935	0.00523793
rna-NM_001313932.2	0.352196	0.266704
rna-XM_017002429.2	0.348765	0.266704
rna-XM_017002430.2	0.334217	0.255727
gene-RN7SL277P	0.681644	0.589315
rna-XR_947020.2	0.681644	0.589315
rna-XR_001737920.1	0.681644	0.589315
rna-XR_947019.1	0.681644	0.589315
rna-XR_947018.1	0.681644	0.589315
rna-XR_947017.2	0.681644	0.589315
rna-NR_135054.1	0.681644	0.589315
rna-NR_033757.2	0.698078	0.392278
rna-NR_033758.2	0.698078	0.394982
rna-NM_001204082.1	0.698078	0.392278
rna-NM_001204083.2	0.704913	0.385568
rna-NM_001032363.4	0.698078	0.392278
rna-NM_001204088.2	0.878895	0.686612
rna-NM_001204089.2	0.867141	0.686612
rna-NR_077246.1	1.85157	1.17428
rna-NM_182744.3	2.14631	2.28531
rna-NM_001278164.1	2.14631	2.28531
rna-NM_001278165.1	2.14631	2.28531
rna-NM_001204084.2	2.14631	2.28531
rna-NM_005380.8	2.14631	2.28531
rna-NM_001204085.1	2.14631	2.28531
rna-NM_001204086.2	2.16707	2.28531
rna-NM_001278166.1	2.14631	2.28531
rna-NM_000871.3	0.681644	0.589315
rna-XM_011541186.2	-0.183427	-0.117327
rna-XM_017000915.1	-0.163634	-0.0725167
rna-XM_017000913.2	-0.178953	-0.115488
rna-XM_011541185.3	-0.192826	-0.118045
rna-XM_011541181.1	-0.170423	-0.0685795
rna-XM_017000922.1	-0.181475	-0.0656955
rna-XM_011541179.2	-0.170423	-0.0685795
rna-NM_001349112.2	-0.192826	-0.118045
rna-NM_181719.6	-0.188296	-0.0725167
rna-NM_001349113.2	-0.187112	-0.0805369
rna-NM_001349114.2	-0.156813	-0.0656955
rna-XM_017000916.1	-0.144638	-0.0983617
rna-XM_011541180.2	-0.162406	-0.0874405
rna-XM_017000914.1	-0.162406	-0.0874405
rna-XM_017000917.1	-0.167678	-0.091407
rna-XM_005245827.3	-0.167735	-0.0627622
[truncated: 177,972 more rows]
