# Supplementary material for: Designing receptor agonists with enhanced pharmacokinetics by grafting macrocyclic peptides into fragment crystallizable regions
Source: Nat Biomed Eng. 2022 Nov 7;7(2):164–76. doi: 10.1038/s41551-022-00955-6 (PMC9991925; doi:10.1038/s41551-022-00955-6)
Supplement: Source Data For Fig. 4 — Source data. [file 41551_2022_955_MOESM12_ESM.xlsx]

## Sheet: Fig. 3b
Fc(aMD4)T1	kon (1/MS)	koff (1/s)	KD (nM)		Control Fc	kon (1/MS)	koff (1/s)	KD (nM)		Fc(aMD4)B1	kon (1/MS)	koff (1/s)	KD (nM)
	1.36	0.0717	52.5			1.15	0.0641	55.8			1.71	0.069	40.3
	1.46	0.0692	47.4			1.26	0.0607	48.3			1.75	0.0698	39.8
	1.21	0.0896	74			0.841	0.0857	102			1.38	0.0848	61.4
	1.06	0.096	90.2			1.11	0.0837	75.3			1.39	0.0862	62.2
	0.969	0.113	117			0.961	0.102	106			0.794	0.106	133
	1.02	0.112	109			1.05	0.107	102			0.727	0.109	150
averagge	1.17983	0.0919167	81.6833		averagge	1.062	0.0838667	81.5667		averagge	1.29183	0.0874667	81.1167
sd	0.198101	0.0189454	28.8168		sd	0.147267	0.0189461	25.4633		sd	0.440242	0.0171407	48.0759
Fc(aMD4)T2	kon (1/MS)	koff (1/s)	KD (nM)		Fc(aMD4)M2	kon (1/MS)	koff (1/s)	KD (nM)		Fc(aMD4)B2	kon (1/MS)	koff (1/s)	KD (nM)
	0.861	0.0732	85.1			0.946	0.0882	93.2			0.82	0.0407	49.7
	0.861	0.0735	85.4			1	0.0903	90			0.773	0.0396	51.2
	0.754	0.0883	117			0.932	0.0971	104			0.661	0.0505	76.3
	0.736	0.0928	126			0.8	0.105	131			0.636	0.0508	79.8
	0.774	0.112	145			0.594	0.118	199			0.429	0.0578	135
	0.676	0.118	174			0.643	0.12	187			0.556	0.0616	111
averagge	0.777	0.0929667	122.083		averagge	0.819167	0.1031	134.033		averagge	0.645833	0.0501667	83.8333
sd	0.072845	0.0188702	34.5691		sd	0.169482	0.0136607	48.0492		sd	0.142772	0.00884051	33.6425
Fc(aMD4)T3	kon (1/MS)	koff (1/s)	KD (nM)		Fc(aMD4)M3	kon (1/MS)	koff (1/s)	KD (nM)		Fc(aMD4)B3	kon (1/MS)	koff (1/s)	KD (nM)
	1.52	0.0662	43.5			1.64	0.0654	39.8			1.64	0.065	39.6
	1.37	0.0725	52.9			1.76	0.0675	38.3			1.5	0.0672	44.8
	1.14	0.0899	79			1.45	0.088	60.5			1.44	0.0743	51.5
	1.41	0.0737	52.3			1.26	0.091	72.1			1.7	0.0712	41.8
	0.795	0.116	146			0.687	0.111	162			0.737	0.0915	124
	0.901	0.107	119			0.817	0.112	137			0.775	0.0919	119
averagge	1.18933	0.08755	82.1167		averagge	1.269	0.08915	84.95		averagge	1.29867	0.07685	70.1167
sd	0.293851	0.0203341	41.6775		sd	0.436942	0.0201845	52.1988		sd	0.430763	0.0119423	40.034

## Sheet: Fig. 3c
			Serum concentration of HGF [M]
HGF, 1 mg/kg, iv	min	h	mouse1	mouse2	mouse3	mouse4	mouse5	mouse6		*below detection limit
	2	0.0333	7.55184e-09	1.26112e-08	8.2809e-09	1.2532e-08	1.08912e-08	1.25959e-08
	20	0.333	1.36268e-10	8.77997e-11	1.03283e-10	7.59579e-11	5.59022e-10	1.25116e-10
	60	1	*	1.37849e-11	*	*	4.28919e-12	*
	180	3	*	*	*	*	*	*
	540	9	*	*	*	*	*	*
			Serum concentration of Fc [M]
Fc, 0.7 mg/kg, iv	min	h	mouse1	mouse2	mouse3	mouse4	mouse5	mouse6
	2	0.0333	2.50956e-07	2.49643e-07	2.26799e-07	2.00886e-07	2.23309e-07	2.70813e-07
	20	0.333	2.11509e-07	1.76353e-07	2.34794e-07	1.96286e-07	1.99732e-07	1.98196e-07
	60	1	1.6668e-07	1.60271e-07	1.85216e-07	1.95395e-07	1.31301e-07	1.58926e-07
	180	3	1.18585e-07	9.96707e-08	1.20777e-07	1.28894e-07	1.22484e-07	1.23177e-07
	540	9	9.53903e-08	7.56983e-08	1.01883e-07	7.29035e-08	7.76375e-08	8.12714e-08
			Serum concentration of Fc(aMD4)B3 [M]
Fc(aMD4)B3, 0.74 mg/kg, iv	min	h	mouse1	mouse2	mouse3	mouse4	mouse5	mouse6
	2	0.0333	1.97773e-07	2.25123e-07	2.21407e-07	2.21143e-07	1.7768e-07	2.3808e-07
	20	0.333	1.72577e-07	2.00842e-07	2.03301e-07	1.95746e-07	1.48802e-07	1.96725e-07
	60	1	1.38503e-07	1.48222e-07	1.50757e-07	1.71005e-07	1.11484e-07	1.05398e-07
	180	3	8.76537e-08	9.44121e-08	8.50943e-08	8.89569e-08	7.17026e-08	9.00147e-08
	540	9	7.8668e-08	7.71399e-08	7.36289e-08	7.0549e-08	5.8316e-08	7.8411e-08

## Sheet: Fig. 3d
		Serum concentration of Fc [nM]
Fc, 0.7 mg/kg, iv	h	mouse1	mouse2	mouse3	mouse4	mouse5	mouse6	mouse7	mouse8	mouse9	mouse10	average	sem
	2	56.8934	62.2675	66.3	67.0304	75.0508	84.2219	97.0184	99.4373	93.5871	108.552	81.0358	17.9601
	24	17.5768	21.4687	17.1714	19.9651	25.9712	25.7539	27.7971	37.3478	33.9017	39.2768	26.623	7.97732
	96	3.71743	4.75169	4.33935	4.03208	6.8881	5.089	4.94873	4.94722	5.06352	4.86834	4.86455	0.849582
	192	0.965314	1.23382	1.01238	1.08753	1.19595	1.17942	1.10015	1.19574	1.20314	1.11924	1.12927	0.0888223
	288	0.238323	0.247403	0.225202	0.242056	0.250328	0.288657	0.236299	0.258576	0.259581	0.24393	0.249036	0.0173085
		Serum concentration of Fc(aMD4)B3 [nM]
Fc(aMD4)B3, 0.74 mg/kg, iv	h	mouse1	mouse2	mouse3	mouse4	mouse5	mouse6	mouse7	mouse8	mouse9	mouse10	average	sem
	2	87.4548	80.1171	78.5259	82.0054	108.861	94.6896	95.7995	89.3815	83.372	105.721	90.5928	10.5359
	24	32.3645	33.0067	19.6237	22.0847	21.0371	19.1939	19.228	23.0638	25.4958	24.158	23.9256	5.07322
	96	11.2976	13.8404	10.9179	10.943	10.108	6.16948	5.91823	5.60089	5.44383	5.70104	8.59405	3.13288
	192	2.0718	2.17745	1.84299	1.97938	1.63032	1.49923	1.3664	1.6482	1.29392	1.31689	1.68266	0.321887
	288	0.481569	0.495031	0.420013	0.462059	0.370683	0.340235	0.314011	0.376357	0.318722	0.307492	0.388617	0.0716386

## Sheet: Fig. 3g
PBS	mouse1	mouse2	mouse3	mouse4	average	sem
BrdU+ (%)	0.382398	0.220454	0.31369	0.563635	0.370044	0.072562
Fc(aMD4)B3	mouse5	mouse6	mouse7	mouse8	average	sem
BrdU+ (%)	3.6927	2.84909	4.21027	4.14877	3.72521	0.314024
