# Supplementary material for: Designing receptor agonists with enhanced pharmacokinetics by grafting macrocyclic peptides into fragment crystallizable regions
Source: Nat Biomed Eng. 2022 Nov 7;7(2):164–76. doi: 10.1038/s41551-022-00955-6 (PMC9991925; doi:10.1038/s41551-022-00955-6)
Supplement: Source Data For Fig. 5 — Source data. [file 41551_2022_955_MOESM13_ESM.xlsx]

## Sheet: Fig. 4c
		Relative binding to mTfR					Relative binding to mTfR					Relative binding to mTfR
dTfR(aMD4)	nM	average	sd		sTfR(aMD4)	nM	average	sd		Fc(aMD4)	nM	average	sd
	0.0457247	0.0794119	0.00787936			0.0457247	-0.00108359	0.000309133			0.0457247	-0.00656554	0.00673652
	0.137174	0.237887	0.0131923			0.137174	0.00212714	0.00156046			0.137174	-0.00717264	0.00351529
	0.411523	0.471837	0.0204945			0.411523	0.0121283	0.00202225			0.411523	0.00862767	0.0163295
	1.23457	0.633791	0.0279838			1.23457	0.0406602	0.00756429			1.23457	-0.00335485	0.000367685
	3.7037	0.755256	0.042991			3.7037	0.114565	0.0153158			3.7037	-0.00337643	0.0041227
	11.1111	0.84958	0.0335627			11.1111	0.252614	0.0484088			11.1111	-0.00234007	0.00363211
	33.3333	0.926318	0.025469			33.3333	0.483871	0.0632711			33.3333	0.00481061	0.000872196
	100	1	0			100	0.59775	0.056258			100	0.0316481	0.0048054

## Sheet: Fig. 4d
		Relative phospho-Met					Relative phospho-Met					Relative phospho-Met
dTfR(aMD4)	nM	average	sd		sTfR(aMD4)	nM	average	sd		Fc(aMD4)	nM	average	sd
	0.411523	0.00677127	0.00425103			0.411523	0.0151735	0.012143			0.411523	0.159496	0.0402252
	1.23457	0.0252307	0.00870837			1.23457	0.0578829	0.0210672			1.23457	0.406893	0.0262566
	3.7037	0.0848592	0.0100774			3.7037	0.178714	0.0196218			3.7037	0.69354	0.0234411
	11.1111	0.225147	0.031919			11.1111	0.402209	0.0158527			11.1111	0.913344	0.0310758
	33.3333	0.44612	0.0515323			33.3333	0.685318	0.031931			33.3333	1	0
	100	0.574597	0.0536382			100	0.789477	0.0235834			100	0.921918	0.0297708

## Sheet: Fig. 4f,g,h,i
Fig. 4f	Brain conc [nM]					Fig. 4g	% injected dose/gram brain				Fig. 4h	Serum conc [nM]					Fig. 4i	% [Brain]/[Serum]
	PBS	Fc(aMD4)	sa(aMD4)	d(aMD4)			Fc(aMD4)	sa(aMD4)	d(aMD4)			PBS	Fc(aMD4)	sa(aMD4)	d(aMD4)			Fc(aMD4)	sa(aMD4)	d(aMD4)
	0	0.409734	10.7841	3.85675			0.0362615	1.0191	0.40605			0	264.56	156.861	274.189			0.154874	6.87494	1.4066
	0	0.481743	9.88062	3.62099			0.0411891	0.9436	0.352534			0	284.87	124.512	350.099			0.16911	7.93546	1.03428
		0.625162	8.13877	3.21067			0.0550143	0.769114	0.354385				274.126	100.004	299.806			0.228057	8.13841	1.07092
		0.703574	13.8074	3.99019			0.0636734	1.09769	0.392996				290.496	134.541	174.148			0.242197	10.2626	2.29127
average	0	0.555054	10.6527	3.66965		average	0.0490346	0.957374	0.376491		average	0	278.513	128.98	274.56		average	0.198559	8.30285	1.45077
sem	0	0.0667493	1.18622	0.170973		sem	0.00628992	0.0701955	0.013567		sem	0	5.75851	11.7892	36.998		sem	0.0215059	0.709548	0.292424
