# Supplementary material for: Designing receptor agonists with enhanced pharmacokinetics by grafting macrocyclic peptides into fragment crystallizable regions
Source: Nat Biomed Eng. 2022 Nov 7;7(2):164–76. doi: 10.1038/s41551-022-00955-6 (PMC9991925; doi:10.1038/s41551-022-00955-6)
Supplement: Source Data For Extended Data Fig. 3 — Source data. [file 41551_2022_955_MOESM14_ESM.xlsx]

## Sheet: Extended Data  Fig. 4b, c
	phospho-Met
	HGF, 0.15 nM		HGF, 1.1 nM		Fc(aMD4)B3, 3 nM		Fc(aMD4)B3, 33 nM
Time (min)	average	sem	average	sem	average	sem	average	sem
0	1	0	1	0	1	0	1	0
3	14.6179	3.00506	43.0123	9.20904	14.3203	3.16483	38.3333	5.11958
10	19.8185	4.17853	39.8634	7.37279	16.9825	3.44825	35.4507	4.68204
20	18.361	3.02308	34.2476	6.26829	15.2893	2.45661	29.4515	2.40864
30	20.9076	3.39047	32.0817	5.85762	15.2843	2.59137	27.2145	3.09633
90	13.0284	2.08232	16.575	2.86342	11.3488	1.99789	17.5854	2.06564
180	6.0914	0.81262	7.04954	1.06887	7.32543	0.62937	9.61894	0.328258
	phospho-Akt
	HGF, 0.15 nM		HGF, 1.1 nM		Fc(aMD4)B3, 3 nM		Fc(aMD4)B3, 33 nM
Time (min)	average	sem	average	sem	average	sem	average	sem
0	1	0	1	0	1	0	1	0
3	1.16285	0.0611005	4.86289	0.734952	4.90267	0.719203	5.05001	0.59803
10	3.84476	0.313933	7.01126	0.951575	6.94732	0.691314	6.1576	0.636689
20	4.47915	0.675474	6.53962	0.689619	6.40338	0.632884	5.854	0.386785
30	5.6931	0.397608	6.2184	0.913893	6.16929	0.64696	6.02937	0.376662
90	5.37459	0.796671	3.72348	0.417352	5.56652	0.588897	4.94003	0.407415
180	3.39238	0.180183	2.35569	0.0352019	4.73744	0.110335	3.57425	0.037018
	phospho-Erk1/2
	HGF, 0.15 nM		HGF, 1.1 nM		Fc(aMD4)B3, 3 nM		Fc(aMD4)B3, 33 nM
Time (min)	average	sem	average	sem	average	sem	average	sem
0	1	0	1	0	1	0	1	0
3	1.27063	0.163969	1.69001	0.149855	1.75414	0.123261	2.00054	0.180486
10	1.8726	0.314186	2.23976	0.100784	2.28012	0.112279	2.4302	0.11391
20	1.67237	0.166549	2.20664	0.266954	2.23549	0.428454	2.35436	0.395622
30	1.80078	0.0826249	1.89991	0.172704	2.04862	0.184813	1.9381	0.150389
90	1.5564	0.0840389	1.2807	0.055047	1.6888	0.126008	1.44431	0.0262472
180	1.31378	0.151854	1.22933	0.148567	1.62503	0.22614	1.42652	0.202687
