# Supplementary material for: Designing receptor agonists with enhanced pharmacokinetics by grafting macrocyclic peptides into fragment crystallizable regions
Source: Nat Biomed Eng. 2022 Nov 7;7(2):164–76. doi: 10.1038/s41551-022-00955-6 (PMC9991925; doi:10.1038/s41551-022-00955-6)
Supplement: Source Data For Extended Data Fig. 5 — Source data. [file 41551_2022_955_MOESM15_ESM.xlsx]

## Sheet: Extended Data Fig. 5a
7.5% gel
	mm	kDa
	87.5	145
	109.7	93
	125.2	73
	148.2	51
Fc(aMD4)	58.3658	48.2994
Met	35.6031	131.496
3-10% gel
	mm	kDa
	23.6	460
	32.3	268
	34	238
	51.5	171
	56.6	117
	61.9	71
	70.4	55
Met:Fc(aMD4)=1:1	44.5	171.999
Met:Fc(aMD4)=2:1	30.5	314.031
